# Supplementary material for: Public attitudes towards genetically modified polled cattle
Source: PLoS One. 2019 May 10;14(5):e0216542. doi: 10.1371/journal.pone.0216542 (PMC6510451; doi:10.1371/journal.pone.0216542)
Supplement: S1 File — (CSV) [file pone.0216542.s001.csv]

Duration (in seconds)	Response ID	How much have you read or heard about horn removal in cattle (also known as dehorning or disbudding)?	How much have you read or heard about genetic modification?	How much have you read or heard about genetically modifying cows to be hornless?	Average familiarity	In your opinion, do you think genetically modifying cows to be hornless would be:	How risky do you think genetically modifying cows to be hornless is?	How beneficial do you think genetically modifying cows to be hornless is?	I am willing to consume food products from cows genetically modified to be hornless.	Most Americans are willing to consume food products from cows genetically modified to be hornless.	Cows modified with genes from a catfish would probably taste fishy.	How certain are you about your answer?	By eating a genetically modified product, a person's genes could also become modified.	How certain are you about your answer?	Genetically modified cows contain genes while ordinary cows do not.	How certain are you about your answer?	It is possible to transfer plant genes into animals.	How certain are you about your answer?	Genetically modified animals are always bigger than ordinary animals	How certain are you about your answer?	Age	Gender	What is the highest level of school you have completed or the highest degree you have received?	Overall, how would you characterize your political views?	Please indicate the answer that includes your entire household income in (previous year) before taxes.	Do you consider yourself religious?	Which of the following best describes the area where you have lived most of your life?	Do you consider yourself a pescatarian, vegetarian, or vegan?	How important do you think animal welfare is?	In the past year, how many times have you been to a dairy or beef farm?	Location	Please explain your response:
155	R_2Qufl6Dg3e4SEsK	1	4	1	2	7	2	7	7	5	2	4	2	4	2	5	1	4	2	5	20	1	3	4	7	0	2	0	4	1	IN	We are ending up with the same result anyway, but this way the cows do not have to suffer, and humans ddo not have to go through the process of removing horns anymore. It's a win-win.
134	R_3neK0ojbscyNq1y	2	2	2	2	7	6	6	6	4	2	2	2	2	2	2	1	3	2	3	30	2	5	3	6	1	1	1	5	1	FL	I don't like the idea of the calf being in so much pain just for our benefit.
188	R_1gI7o8LDWmyiWiP	1	2	1	1.333333333	1	7	2	1	2	1	1	1	2	2	5	1	4	2	3	41	1	5	7	3	1	1	0	3	1	AZ	I don't believe in any genetic modification at all. We don't have a complete understanding of the consequences.
94	R_tMzcEazQ0gH05iN	1	4	1	2	7	3	7	7	6	2	5	2	5	2	5	1	4	2	5	27	1	3	1	1	0	1	0	5	1	VA	It provides safety for the workers while removing the need to cause pain to the animal.
177	R_3OpuakcFIOazq3H	1	4	1	2	7	2	7	7	6	2	5	2	5	2	5	2	5	2	5	29	2	4	2	1	0	2	0	4	1	SC	I think we should make the animals that we eat or get nutrients from suffer from as little pain as possible.
200	R_2b2XxIabABcyKni	1	2	1	1.333333333	1	6	2	2	6	2	4	2	3	2	5	2	3	2	5	37	1	3	1	2	0	3	0	5	1	OR	the cows could develop a medical defect because of the genetic modification
202	R_3qmLYsUcdYOFKVN	1	2	1	1.333333333	1	7	1	3	7	2	5	1	3	2	2	2	5	2	4	44	1	3	2	1	1	1	0	5	1	CO	Cows re born with horns for a reason. Humans shouldn't interfere.
157	R_1eLyMLg0EOPdTiA	1	4	1	2	6	4	7	4	4	2	4	2	5	2	5	1	3	2	5	40	2	5	7	7	0	1	0	4	1	TX	It seems like it would reduce cruelty overall
198	R_22FwvpupNDhQVVQ	3	4	2	3	7	1	7	4	6	2	5	2	5	2	4	1	4	2	5	24	2	2	1	4	0	1	1	5	1	CA	I think it would be alot better for the cows. They would have to be hurt and risk infection
208	R_1mxuBxrs0lGywSu	1	2	1	1.333333333	5	3	5	5	5	2	2	2	3	2	4	1	3	2	3	26	2	5	5	5	0	1	0	3	1	CA	I think it is a more of a good thing as this modification would be painless to the cattle and would save additional time of manually removing the horn.
220	R_3svUjyBzyPqyr06	1	2	1	1.333333333	7	6	6	6	4	2	4	2	3	2	5	2	4	2	2	47	2	5	7	4	1	2	0	5	1	MS	If the only choice is to remove them I would rather them be modified to be born without horns then to go through a painful process to have them removed.
167	R_2eXYSeFQle9ecIW	1	3	1	1.666666667	5	2	5	6	5	2	2	2	5	2	5	2	3	2	5	29	1	8	3	3	0	1	0	3	1	IL	It avoids the painful removal. I see no down sides.
253	R_30ppXJtD7Z20JAY	2	3	1	2	3	7	2	3	6	2	4	2	4	1	4	2	3	2	4	32	2	5	7	4	1	3	0	4	1	IN	We would not know what other complications might develop from altering the genes to be hornless. I think it would be better to just use painkillers to help with the pain rather than mess with the DNA.
313	R_2ruP529bYFUaimY	1	3	1	1.666666667	4	4	4	5	5	2	4	2	2	1	3	1	2	1	2	31	1	5	2	2	1	1	0	2	1	TX	I really am pretty indifferent about it. But if it means less suffering for cows then I am for it.
171	R_1imle3J2xWGAWwD	4	3	5	4	7	1	7	6	7	1	5	2	5	2	5	2	5	2	5	29	1	4	5	5	0	3	0	5	1	TX	well I mean what's the point of horns in a cow? they're not wild anymore. and why risk having their horns painfully removed?
325	R_AzbViJDMlvJww2B	2	3	1	2	7	7	7	7	7	2	5	2	5	2	5	1	5	2	5	74	2	6	6	6	1	2	0	5	1	OH	It would be best to reduce our dependence on animals for food as we often treat them in a cruel manner. As we work towards that goal, we can at the least minimally harm them. Genetically modifying them appears, to me, to be more humane.
252	R_1LMrnTRkGENFiUe	2	3	3	2.666666667	5	4	5	6	5	2	3	2	4	1	4	2	4	2	4	27	2	5	2	4	1	2	0	3	3		I think it would be good because it would reduce animal cruelty.
290	R_30cbEzsSridcxr7	2	3	1	2	2	5	3	5	6	2	5	2	2	2	5	1	1	2	4	34	2	2	3	4	0	3	0	4	1	RI	I don't think we should be genetically modifying anything unless we have to. Cows are supposed to be born with horns. If we genetically modify them, we might cause more harm than good.
319	R_2SrjcIKPxbzTWfe	1	2	1	1.333333333	7	2	7	6	6	2	4	2	5	2	5	2	2	2	5	31	1	3	1	1	0	3	0	5	1	KY	There is no excuse to be putting innocent creatures through this sort of pain without a very, very good reason. Genetically modifying the cows would be helpful in ensuring this happens less often.
324	R_1jUlCXMcQSrvzRL	1	2	1	1.333333333	7	1	4	6	6	2	2	2	4	2	5	2	2	2	5	28	1	3	1	1	0	3	0	5	1	KY	Although I prefer neither be done, at least with genetic modification the cows don't have to suffer the painful process of getting their horns removed manually after birth.
311	R_1OoQARCg03kKbe5	1	3	1	1.666666667	5	4	3	5	4	2	4	2	4	1	3	1	2	2	3	40	2	5	4	5	0	1	0	3	1	NJ	It won't make the cow painful by removing the horn
211	R_Ail9G8DyrnH3FOp	1	2	1	1.333333333	6	4	6	4	4	2	5	2	1	2	4	1	2	2	3	19	1	3	2	7	0	2	0	4	1	DE	It would prevent cows from experiencing the pain of getting their horns removed.
297	R_1IouxvXDEeZmDsb	3	3	1	2.333333333	6	4	6	7	4	2	4	2	4	2	3	2	2	2	2	64	1	5	4	4	0	1	0	4	1	AZ	it would save the cows needless pain and would solve the problem of the potential danger to other cattle and humans.
168	R_urmtSv622JMnpAd	1	2	2	1.666666667	5	3	4	6	6	2	2	2	5	2	3	2	1	2	3	33	1	5	5	6	0	1	0	3	1	UT	I think it would be fine. It would save a cow from being harmed and hurt for when it would eventually have its horn removed
301	R_3QMmg4yupYZXrYf	3	3	2	2.666666667	6	2	6	6	5	2	3	2	5	2	5	1	4	2	5	60	1	3	3	2	0	1	0	4	1	WA	If it makes it safer for workers, and less painful to the cows, its a good thing.
388	R_1i26gvd6UGoAlbg	2	4	2	2.666666667	6	4	6	6	5	2	4	2	5	2	5	1	3	2	5	23	1	5	4	1	0	3	0	3	5	ME	These dairy cattle are already artificially selected to do what humanity needs them to do, however, the process of dehorning sounds painful and traumatizing for the young cattle. Thinking about it economically, the dairy cattle that are genetically modified to be hornless would automatically not require labor and capital to dehorn the cattle, and additionally, a less-stressed dairy cattle will pr…
377	R_1LjQAFkMrEq5qKw	1	3	1	1.666666667	5	2	6	6	5	2	4	1	4	2	5	1	2	2	5	67	1	4	5	1	0	3	0	4	1	CA	I think those who deal with the science of genetic modification are probably being pretty carful about any negatives that might arise from such modification.
294	R_1gCiPVJvpvF1AKP	1	2	1	1.333333333	1	6	1	2	7	2	4	2	5	2	4	2	2	2	4	34	2	6	5	6	0	2	0	4	1	FL	I don't like tampering with nature. I don't understand why people are so cruel to do this
198	R_2th7Am1XCXetzvt	3	5	1	3	4	4	4	4	4	2	2	2	4	1	5	1	4	2	4	38	2	3	4	6	0	2	0	3	1	VA	It is a good thing because the painful removal process would cease to exist, relieving the cattle of the torture. It would be bad because we don't know the long term ramifications of genetic modification
339	R_SBLwWC7q2dSmEtr	1	3	1	1.666666667	3	3	4	3	5	2	5	2	5	2	5	1	4	2	5	40	1	5	2	1	0	2	1	3	1	PA	Causing animals unnecessary pain is never a good thing and but I am skeptical of GMOs; I do not believe man is smarter than nature and actions such as this can have many unforseen consequences. I think instead it would be more beneficial to legally require the use of pain killing drugs for horn removal.
250	R_2QLHdKJSGOmGhSj	2	4	2	2.666666667	7	2	7	6	4	2	5	2	5	2	5	1	2	2	4	19	1	3	2	7	1	1	0	5	1	NJ	I think it would be a good thing because cows are a major source of food for people and the horns cause a threat. The genetic modification has no affect on the actual nutrition of the food and makes the working environment safer.
322	R_1l69DehHY455jYy	2	3	1	2	5	5	5	6	6	2	1	2	4	2	5	1	4	2	5	53	1	6	5	4	0	2	0	3	1	TX	It's dangerous to mess with an animals genetics period. But this introduced mutation is necessary for production, So i'll give it a "kind of good" rating.
245	R_2qgVbJp6IcZ5biQ	3	2	1	2	5	5	3	7	7	2	3	2	5	2	4	2	1	2	5	21	1	2	2	4	0	2	0	4	1	NC	It would eliminate the need to remove the horns, but I ultimately think it's too intense of a solution to something that isn't really a problem, to begin with in my opinion.
130	R_1jTjGYbH998Lc0R	1	3	2	2	2	4	3	3	5	2	3	1	2	2	2	1	4	1	3	26	1	5	3	4	0	3	1	2	2	GA	i am always wary of controlling natural processes
307	R_qxAyJTJfoGIk2Rj	2	4	4	3.333333333	7	3	7	6	4	2	5	2	5	2	5	1	4	2	5	24	1	6	4	3	1	3	0	4	1	NJ	Doing so would keep workers out of harm's way, while also offering a painless alternative to removing the horns from the cattle. Also, there are no known health risks involved.
303	R_9TfTDzlBxPc2PHb	2	4	1	2.333333333	6	6	5	5	6	2	4	2	5	2	5	2	3	2	5	21	1	2	3	3	0	1	0	4	1	TX	genetically modifying the cattle to be hornless to begin with is a better alternative then butchering them off at a young age however the ideal situation would be to just leave the poor creatures and their horns alone
216	R_3lDGpXUKrJ4cgcD	2	3	1	2	6	3	5	5	6	2	3	2	5	1	3	2	1	2	2	31	1	5	3	5	1	2	0	2	1	CA	It would be less impactful and painful to the cow since the cutting or burning processes is done w/o any painkillers.
485	R_SN53pe2hTwF2QQF	1	3	1	1.666666667	5	5	5	4	6	2	4	2	4	2	5	2	3	2	5	37	2	6	5	5	1	2	0	4	1	IA	I think using a method to achieve removing horns and avoid causing pain to the animals is a good idea. However, I'd be very concerned about unintended consequences of altering the DNA for this one specific end. There could be a number of unforeseen consequences. Example: the milk from the hornless cows is somehow different in a negative way. Further, those consequences, in turn, might cause addit…
302	R_xgUhlZfLplIL47D	2	3	2	2.333333333	4	4	3	7	5	2	2	2	4	2	5	2	1	2	4	32	1	5	2	2	0	2	0	5	1	NY	I think it's wrong to subject cows to pain and horn removal when they are young. That seems cruel and backwards to me, and I am against it. However I am also against the idea of tampering with genes to create cows that never have horns. I think evolution should tell us what a creature should be and look like, and we shouldn't play with that just to suit our industries or plans.
211	R_1OwMzTsq55owbvu	3	3	3	3	5	3	5	5	4	2	4	2	5	2	5	1	4	2	4	42	1	3	2	3	1	2	0	3	1	IL	It would be a good thing overall because they would not have to be in pain of getting there horn cut off. There going to be killed either way. This way they would have less pain
208	R_29hJaNNwY7hrFDz	5	5	5	5	7	1	7	7	7	2	5	2	5	2	5	1	5	2	5	27	1	8	7	2	0	2	0	3	3	KY	If there is a simple genetic method which can save a rancher money and cause less pain, that is a net good.
295	R_12lpgADSyexI71P	4	3	1	2.666666667	2	6	2	2	3	2	5	2	4	2	5	2	4	2	3	38	2	3	6	4	1	3	0	5	3	KS	I don't think we should be modifying cattle. They should simply require pain medication when the cows are dehorned.
481	R_vZAn9FlBoPzAeVr	1	5	1	2.333333333	1	7	1	1	5	1	3	2	3	2	5	1	4	2	5	36	2	3	4	1	1	1	0	4	1	AL	I think that is what is wrong with the world to day. We are trying to alter too many things in life. What are the side effects for human consumption? There are other questions that needs to be answered. Why should we try to change the things God has made to his perfection to make it easier on us? I think there are other ways to handle horns than inflicting pain and altering genetics.
329	R_1I9RuD2DAlrxe6j	1	3	1	1.666666667	5	4	4	5	4	2	4	2	4	2	5	1	2	2	5	34	1	5	2	2	0	2	0	3	1	NC	I lean toward it being a good thing because it would at least solve the larger problem of cutting the horns off in a painful process. But, I do question the practice of cutting the horns off at all. Could they not find a different solution? Genetically modifying the animals sounds like it will be expensive and how much do we know about how it will change the animal? Could it change the taste or n…
416	R_1ewyehwLO1dpO9L	2	4	2	2.666666667	1	7	1	1	6	2	2	2	2	2	5	2	2	1	2	64	2	3	3	3	0	2	0	5	1	VA	I wish we would just STOP messing with these poor animals!! Enough already with gratuitous meat eating taking place in the United States and the world. If we can't figure out a way to be safe around dairy cows (let alone beef cattle!), let's just find alternative food sources and let these poor creatures be.
184	R_88JwD5n5NNTOFln	1	2	1	1.333333333	7	4	5	7	4	2	3	2	5	2	5	1	1	2	5	32	1	5	2	7	0	1	0	4	1	CA	I don't see any particular reason not to do this - it'd mean less work, less pain for the animals, and really, cows have been domesticated (i.e. artificially selected for) to such a large extent, over such a large period of time, that there's really nothing left natural about them to begin with, so as long as there's enough studies first to make sure that it doesn't mess with their breeding or th…
430	R_3fCO3Vhg9ENvI3q	4	4	4	4	7	1	7	7	7	2	5	2	5	2	5	2	4	2	5	56	2	4	1	2	0	2	0	5	5	FL	I grew up in a farm and can't see anything wrong with breeding cows to be hornless. In our farm we had only cows with horns, but some other farmers in our village had the hornless breed. I think the practice of removing horns is cruel and should be banned. Cows that are treated well, do pose a danger to humans. I would rather see that cows are treated well, but if the alternative is to breed horn…
170	R_24CxnWETvzplCTx	1	3	1	1.666666667	5	5	4	4	5	2	4	2	3	1	3	1	3	1	4	33	2	5	2	3	1	2	0	3	1	KY	It is good so the will not pose as a threat to others and themselves.
231	R_1LBFJdTDSwPdnNA	1	3	1	1.666666667	5	4	5	6	6	2	2	2	5	2	4	1	2	2	3	25	1	5	2	3	0	1	0	3	1	NY	I can see the benefits that humans receive by making the cows hornless. I think it's bad the cows experience a lot of pain in the procedure, but that has to be weighed against the human benefit.
221	R_2dKLwMRjCBt2TJr	1	2	2	1.666666667	5	5	5	4	5	2	5	2	5	2	5	2	4	2	5	26	1	5	6	4	1	2	0	3	1	CA	Sounds safer and easier to do genetic modification
292	R_12hw5CLWEFt2ooJ	2	3	1	2	6	2	5	6	6	2	3	2	3	2	4	2	2	2	3	25	1	5	3	3	1	1	0	4	1	TX	If the alternative is the cattle having to deal with a painful removal process, then yes, this might be best, if only done on cattle who are used for this purpose.
187	R_24eLUF46PuRFdmi	1	4	1	2	1	7	1	1	1	2	3	2	1	2	5	2	1	2	1	36	2	4	5	1	1	3	0	5	1	TN	Why not just be careful around the animals instead? It's not up to us to play God and take away important parts of a cow.
217	R_3q9X1k03zz0YNc6	1	2	1	1.333333333	6	2	5	6	6	2	3	2	4	2	4	2	4	2	4	25	2	2	4	2	0	1	0	4	1	TN	Better to modify genes than cause the cows pain. Saves the time spent removing the horn-growing tissue as well.
493	R_2rq1vBr19OZgsla	2	3	1	2	2	6	2	2	2	1	1	1	3	2	5	2	1	1	3	52	2	2	1	3	1	2	0	5	1	IA	I don't think this is a good idea especially not knowing if this could be harmful to humans. I don't believe it is right to mess around with things that are meant to be. If God thought it was not necessary for cows to have horns, then he would not of given it to them.
216	R_xl2MNOFusEuT54t	2	4	3	3	5	5	6	5	6	2	5	2	3	1	3	2	4	2	3	39	1	5	4	5	1	2	0	5	1	FL	I think it would be a good thing for the cows to not have to endure pain when they are young. I would be curious to find out if there are any other effects to the cows body with genetically modifying their genes.
247	R_Y5s61lSFDdC46T7	1	3	1	1.666666667	5	3	2	5	5	2	5	2	5	2	5	2	4	2	5	40	1	5	4	6	0	2	0	2	1	MD	If integrating the hornless gene would eliminate unnecessary pain and suffering for dairy cattle, that's probably a good thing, but I'm unclear on how the gene would be "integrated." If cross-breeding were used, that would be acceptable. I'm less clear on other methods for "integrating" the gene.
236	R_XnxgTJqvHG3jiil	1	4	1	2	5	1	6	4	6	2	3	2	4	2	5	2	2	2	5	35	2	3	4	1	1	1	0	4	2	AZ	It would remove the need to hurt the babies to remove the horns. Not having that step would also reduce the cost (in man-hours and tools) of each head, and hopefully reduce the consumer's cost.
376	R_2aeRBhp3uV12wqv	1	2	1	1.333333333	6	3	5	5	4	2	2	2	1	2	5	1	2	2	4	37	1	3	4	3	0	3	0	4	1	AZ	Genetically modifying the cows will prevent the pain of the procedure. If the horns are going to be removed anyway, it is better if the process is painless.
713	R_2dfDd6wo1Ety6TU	1	2	1	1.333333333	1	7	1	2	5	2	4	2	5	2	5	1	4	2	4	29	1	4	5	5	1	2	0	4	1	OH	I don't feel its our place to genetically modify any living being.
229	R_1FPQD4HBWACeuWp	1	4	1	2	5	5	4	4	4	2	5	2	4	2	5	1	5	2	4	37	1	3	7	4	1	2	0	4	1	NY	If it does not create a food issues such as mutations that create other problems then I would say it is fine but if it impacts the milk supply by modifying it then I would be against it.
127	R_ugGNQ33t2NoHujT	1	2	1	1.333333333	7	1	7	7	4	2	5	2	5	2	5	2	3	2	5	35	1	5	3	4	0	2	0	1	1	WA	I would rather them be modified to be hornless than have to go through a painful procedure.
664	R_3NPOyAUofKdCcHd	1	2	1	1.333333333	5	5	5	4	4	2	3	2	3	2	3	2	2	1	3	61	2	2	2	2	1	1	0	4	1	PA	I think I can go along with that idea. I think there needs to be rounds and rounds of testing before it becomes the norm. If cows really don't need horns in the first place, I can go along with it.
693	R_3CHLpnx4dvRxR4l	1	3	1	1.666666667	7	3	7	6	4	2	4	2	4	2	5	1	3	2	2	23	1	3	2	5	0	2	0	2	1	GA	The cows wouldn't experience the pain anymore, which is the only concern to look at.
353	R_1JIsBipNjUIgKBG	2	3	1	2	2	4	1	1	4	2	4	2	5	2	5	1	4	2	5	55	2	7	1	1	0	1	1	5	1	OR	Can't we let cows be cows? It's awful to remove their horns without anesthetic. It's awful to keep them in conditions where they can't live their lives with pleasure. It seems to me genetically modifying them is just a way to keep them in bad conditions without having to remove their horns. We should be thinking more about how we treat these animals, not how to modify them to suit our needs bette…
378	R_2scp8Fg1BGIlgqr	1	2	1	1.333333333	7	1	7	7	7	2	5	1	5	2	5	1	5	2	5	33	1	4	1	1	1	1	1	5	1	CA	If we can use change the codes to make the cattle hornless then we can eliminate more suffering to theses animals.
777	R_21iXfRwCNuT95To	2	2	2	2	5	4	5	5	5	2	4	2	4	2	4	2	3	1	2	44	2	5	6	1	1	1	0	4	1	TX	I didn't like reading about the pain that cow's are put through using the traditional method of horn removal. I think that used responsibly, genetic modification might be acceptable in some cases.
302	R_10SNxWT2LoarEK3	2	4	1	2.333333333	1	7	1	1	5	2	3	2	4	2	5	2	1	1	3	20	1	3	1	2	0	3	0	4	1	FL	I believe we haven't reached the point that our human bodies can be modified as well in order to keep up with all of this modifications. Science can surely modify whatever they want but if our bodies are left behind in the modifications it's almost impossible for such modifications to be useful to us humans since we have not yet arrived at the same level. It is no secret that the effects of GMO a…
289	R_1OUlwby69w58jsJ	1	2	1	1.333333333	7	2	7	7	6	2	2	2	5	2	4	1	4	2	2	59	2	4	3	1	1	1	0	5	1	AZ	It would be a very good thing to stop the pain from the horn removal and would probably cost less if this step could be removed from the process. I approve!
920	R_2OVc8eXXflKCORU	4	4	3	3.666666667	6	1	7	7	7	2	5	2	5	2	5	1	3	2	5	24	2	4	4	5	0	3	0	3	5	MN	There is no reason for them to have horns. It posses a risk to the other animals and people. The animals are not harmed if they do not have horns.
197	R_10Zyoh01ccs1JdV	2	4	1	2.333333333	7	2	6	7	7	2	3	2	5	2	5	1	2	2	5	29	1	5	1	3	0	1	0	4	2	CT	The cows have no use of horns in a domesticated setting; there are no adverse side effects; it will be safer for farmers and workers; it will prevent the pain of horn removal for the cows.
269	R_1nUAx887nu5vOw0	4	4	1	3	7	2	7	7	7	2	5	2	5	2	5	1	2	2	5	18	1	2	5	2	0	3	0	4	1	UT	If they go through less pain, that is a good thing. If we can modify them to not have horns, they won't need to be de horned.
203	R_cIpUXbVnaokvVlf	3	3	2	2.666666667	5	4	6	5	6	2	3	2	5	2	5	1	2	2	4	30	1	5	2	2	0	2	0	4	1	IL	I don't think that there are any negative effects to this. This process will save the cow a lot of pain. They will lose the horn regardless. Removing it genetically will save a lot of suffering. At the same time, there is a lot of debate about whether or not this process is ethical.
259	R_u4WWPynRIfMHKX7	2	4	2	2.666666667	4	3	3	7	7	2	5	2	5	2	5	1	5	2	5	26	1	5	1	4	0	3	0	4	1	ME	If we're going to be removing the horns anyway, I would much prefer it to be done genneticaly, so that there is no pain for them.
120	R_12o4TZ9Wf4OZXwa	1	2	1	1.333333333	7	1	7	7	5	2	5	2	5	2	5	1	5	2	5	30	1	4	1	3	0	1	0	3	1	MD	This would save cows from the pain of surgically removing them at a young age.
161	R_qCw7NjHf7caC8Fj	1	4	1	2	2	7	3	2	5	2	5	1	3	2	5	2	5	2	2	36	2	6	6	3	0	2	0	4	5	NC	While it reduces this painful procedure, I don't think that genetically modifying any living organism is wise or is a good idea. I think it's dangerous to tamper with genetics like this.
155	R_3MnbuJaguKan5v1	1	2	1	1.333333333	2	5	5	2	4	2	3	2	5	1	5	2	4	1	2	32	1	3	6	2	1	2	0	4	1	IN	I'm just not really happy about any genetically modified things, it just seems really weird.
119	R_BDMeaiBqxhXOPCh	4	3	4	3.666666667	7	5	6	5	6	2	5	2	5	2	5	2	4	2	5	54	2	8	6	7	1	2	0	1	5	TX	I think this because I like how our meat tastes and because it keeps everyone safe.
173	R_3MyD63ZOggcYaJD	1	3	1	1.666666667	4	7	5	4	6	2	5	2	5	2	5	1	2	2	4	34	2	3	2	5	0	2	0	5	2	KY	I am on the fence about this. On one hand it is horrible that the cows have to suffer at such a young age to remove the horns. But on the other hand it seems wrong to mess with the genetics of the cows.
171	R_2cdf6LpxFX4yQnb	4	4	3	3.666666667	7	1	7	6	3	2	5	2	5	2	5	2	5	2	5	22	1	3	5	1	0	2	0	4	3	OR	Nobody will have to remove horns, and since it is harmless to the cows in the first place, it will benefit both parties
136	R_2Xj1sU3ksRLj9ue	1	3	1	1.666666667	5	2	4	7	5	2	5	2	5	2	5	2	3	2	5	40	1	5	6	6	1	3	0	3	1	OK	I think it would be ok to protect worker who are working with dairy cows and the like.
171	R_1eW8UF86MZdCc8L	2	2	1	1.666666667	6	2	7	6	6	2	4	2	5	2	4	2	4	2	1	38	2	2	7	2	1	2	0	5	1	SC	IT would save the pain of having them removed and time as well.
185	R_2ZIiyvYFZisdkWb	2	3	1	2	7	1	7	7	7	2	4	2	5	2	5	1	4	2	5	48	2	5	1	6	0	2	0	4	1	AL	Genetically modifying cows to be born hornless would be an extremely humane thing to do for them so they never have to go through the trauma of having their horns burned or cut off.
139	R_2Bg0hsneZmlH2Db	2	4	2	2.666666667	5	4	5	5	6	2	4	2	5	2	5	1	3	2	3	25	2	5	2	2	0	1	0	4	1	FL	better than painfully removing them
153	R_3PRiBn5F7PbHVFI	1	2	1	1.333333333	2	6	4	4	6	2	4	2	3	2	4	1	2	1	4	30	1	6	4	6	1	2	0	3	1	CA	Horns are born naturally that way and for them to genetically modify that seems unnatural.
182	R_Xhtopx40JJMkSit	1	3	1	1.666666667	5	3	5	6	5	2	4	2	5	2	3	2	2	2	5	33	1	6	2	5	1	3	0	4	1	PA	I would prefer no modification (genetic or physical) to be needed or applied. However, if it is necessary, genetic modification seems to be more humane and less harmful to the animals.
179	R_VJDAkNRrwGVAZb3	3	2	2	2.333333333	3	4	3	5	3	2	2	2	2	1	4	2	4	1	3	33	1	5	2	1	0	1	0	2	2	TX	It would not end the practice where it was cheaper to just get it naturally
165	R_BLeIrM2ncrd0c93	1	3	1	1.666666667	6	2	6	6	5	2	3	2	4	2	5	2	4	2	5	30	1	5	4	5	0	2	0	5	2	MO	If it helps prevent the cows from experiencing the pain of having their horns removed, then I am all for it. No need to put them through unnecessary pain.
181	R_1l6rc7GiZotLAJ7	1	2	1	1.333333333	7	4	7	7	6	2	3	2	5	1	4	2	1	2	3	27	2	4	1	2	0	2	0	5	1	NC	I feel it is far more humane than removing horns without pain killers.
192	R_1DtXFMlJRvDzyka	1	2	1	1.333333333	4	4	3	6	6	2	4	2	2	2	3	1	3	2	3	27	1	5	3	3	0	2	0	3	1	IL	I would be in favor if it limited the pain they are put through in the other process.
207	R_a4oXUmJLRfgnsIh	1	4	1	2	2	4	5	3	2	2	5	2	5	2	5	1	5	2	5	29	1	5	6	4	1	3	0	4	1	GA	You don't know how this will affect the meat of daily cows. It would also be hard to convince Americans to eat GMO meat.
111	R_3OiAnxmjcpJz7Gp	4	4	4	4	6	2	5	6	6	2	4	2	4	1	4	2	4	2	4	20	1	3	2	4	0	2	0	3	1	MD	no more pain
198	R_sAsU55pBEv0hMuR	1	3	1	1.666666667	6	1	7	6	3	2	3	2	5	2	5	2	4	2	5	31	1	6	6	6	0	3	0	2	1	MI	I think this saves everyone the danger of the horns. The calves get to avoid pain and the farmers avoid danger from getting hit with the horns. I imagine the process can be cheaper also.
205	R_D8hcaVhd66f9Ew9	1	3	1	1.666666667	7	1	7	6	6	2	5	2	5	2	5	1	1	2	5	58	2	7	2	6	1	2	0	4	1	PA	It would avoid the cow feeling the pain of horn removal.
158	R_1CfHR2fXWVxEZLo	1	3	1	1.666666667	6	4	6	6	3	2	2	2	2	2	5	1	1	2	4	21	1	2	2	5	0	2	0	4	1	GA	If we are going to be removing horns anyway, it might as well be painless, as it's congenital.
229	R_1r9zpROQBTlwLq3	5	5	5	5	7	5	7	6	5	2	5	2	5	1	5	2	4	2	5	30	2	4	4	1	1	2	0	3	1	VA	It would stop the process of horn removal and also be time saving for the farmer.
177	R_3k4JCIJQyodzndG	3	4	3	3.333333333	2	6	3	3	6	2	2	1	3	2	2	2	2	2	3	29	2	5	2	3	1	2	0	4	2	FL	I think it's immoral to mess with their chemical and genetic makeup. It's against some people's religions - some cows are considered sacred - and it's unethical. Moreover, it's cruel and would incite ire from PETA.
181	R_1C13lCHNW9wVU9x	2	3	1	2	7	1	7	7	6	2	5	2	5	2	5	2	4	2	5	39	1	2	6	1	1	2	0	3	1	ID	Most importantly, it reduces pain to the animals. Secondary benefits are cost savings and increased safety.
237	R_BPXanyz9Bc0KnSh	2	5	3	3.333333333	7	1	5	7	3	2	5	2	5	2	5	1	5	2	5	42	1	3	1	3	0	2	0	3	5	FL	I have no fear of genetically modified cows, this would save time, money, and suffering.
205	R_1OCvQmcgH6TCIPC	1	4	1	2	7	1	7	7	7	1	4	2	5	2	5	2	5	1	5	28	2	2	1	4	0	2	0	2	1	TN	It would forgo causing the cattle substantial pain and save the effort of dehorning them later in life.
223	R_2CyzV8dv7rOU9JC	1	2	1	1.333333333	4	2	5	6	4	2	3	2	4	1	3	1	3	2	5	20	1	2	7	4	1	2	0	5	1	LA	IT CAN BE PAINLESS BUT I DO NOT KNOW IF IT IS RIGHT
225	R_1LOoM9ztx1kh8zr	1	2	1	1.333333333	3	7	5	4	6	2	3	2	3	2	3	2	1	2	2	27	2	3	2	3	1	2	0	4	1	AZ	I'm not sure what the correct solution to this is. I don't think we should be removing the cows horns in the first place, let alone in such an inhumane way, but genetically changing a species to be more convenient for us to eat also seems unethical.
218	R_Djcb7I6fZFAdqmt	2	2	1	1.666666667	2	6	3	5	6	2	3	2	2	1	4	1	2	2	3	31	2	3	5	2	1	1	0	3	1	AZ	As much as I understand why they remove the horns, I find the process to be pretty cruel
167	R_2wRKreiIfLrnDgJ	1	3	1	1.666666667	7	1	7	6	6	2	1	2	5	2	1	2	1	2	3	39	1	4	4	5	0	1	0	5	1	MO	As to cut down on the suffering of the cow.
210	R_2qBLo800WTA5MKv	2	2	2	2	7	2	7	6	6	2	5	2	5	2	3	2	3	1	3	30	2	3	4	3	1	3	0	3	1	WV	If they were born hornless, then they would not have to go through the painful process of having their horns removed.
217	R_RUZbx8hrdp0uPbH	1	3	1	1.666666667	4	1	7	7	6	2	5	2	5	2	5	2	3	2	5	43	2	5	1	5	0	3	0	3	5	MI	For these cows, for the purpose (dairy farming) - it's fine. Because they don't need horns for any purpose, in that milieu. You wouldn't modify ALL cows for that, though. Because some cows live out on the range, and evolution gave them horns for a purpose.
213	R_2V8s1HQE29Pd4Fp	2	5	2	3	5	3	3	4	3	2	5	2	5	2	5	1	3	2	5	28	1	6	2	1	0	2	0	3	1	NJ	This would cause the cows less pain.
261	R_XCeUe1T0fReyCZ3	1	3	1	1.666666667	1	7	2	1	1	2	2	1	3	2	5	1	2	1	3	37	2	4	3	4	0	2	0	4	1	OH	its cruel and messing with the genome of cows could have horrible repercussions
227	R_3nc0nfKa1IO5rY6	1	2	1	1.333333333	4	4	4	3	4	1	1	1	1	2	4	1	1	1	3	31	2	5	5	7	0	2	0	3	1	AZ	I think we do not have enough research to show if removing the horns is helpful or not. I do believe pain killers should be used and it is unethical to not do so! I would need more research on the matter to fully decide if genetically modifying the cows is a good or a bad thing.
242	R_veNrACv9rr85Zh7	1	2	1	1.333333333	6	5	6	6	5	2	4	2	3	2	5	2	2	2	1	35	2	6	2	2	0	2	0	4	1	TX	I think it is better than causing the animals pain. Also being able to have them just be born without horns I feel like would also save money in the long run because you wouldn't have to keep taking the horns off.
249	R_tSsItIGH6uIxNaF	1	3	1	1.666666667	5	5	5	5	6	2	2	2	4	2	5	2	1	2	4	30	2	4	2	3	0	2	0	2	1		I think this is a better alternative to removing the horns when the animal is older. It saves them from this painful procedure and does not impact their quality of life.
272	R_3GBe1RQeqOUYo2E	3	3	2	2.666666667	4	4	4	5	5	2	4	2	4	2	4	2	3	2	4	56	2	4	1	1	0	2	0	3	1	WA	I am not convinced that genetically modifying an animal will create the benefits that they claim. I would have to read more information about the subject in order to form a logical conclusion.
232	R_1NFzgkwO49xLVQG	1	3	1	1.666666667	5	2	6	2	2	2	5	2	5	2	5	2	4	2	5	36	1	3	7	2	1	2	0	3	1	MI	While not completely comfortable with it, it is good to spare the animal any pain.
216	R_cGWO9C3ZOYhXykV	1	3	1	1.666666667	7	1	7	7	5	2	5	2	5	2	5	1	3	2	5	24	1	3	2	3	0	2	0	4	1	OK	It's saves cows from pain and wouldn't affect the quality of the cow at all. I'm for it.
231	R_3lRHQsxNbtMxcI0	1	5	1	2.333333333	7	3	7	6	5	2	4	2	5	1	4	2	4	2	2	33	2	5	3	3	0	2	0	4	1	CA	I think it would be a good thing because then the cattle are just born without horns. They don't have to endure the pain of having their horns removed. It would also save time and money.
196	R_2z6br1KAthKWW5q	2	3	2	2.333333333	6	3	5	6	6	2	5	2	5	2	5	1	3	2	4	23	1	5	4	3	1	1	0	4	1	MI	It would eliminate a large portion of the process which causes pain for the cows. I refrain from a fully positive view as there may be side effects I am unaware of.
169	R_3EouvdGn3jfvsFO	1	2	1	1.333333333	7	4	7	6	7	2	2	2	4	2	5	2	1	2	5	28	1	8	6	4	1	1	0	4	1	TX	This way they would not be harmed through horn removal.
259	R_2zC73p1BaXGK1Jy	1	2	1	1.333333333	7	1	7	7	5	2	5	2	5	2	5	1	1	2	4	28	1	5	1	1	0	2	0	3	1	CA	Genetically modifying cows to be hornless would prevent a whole lot of unnecessary pain for the cows, as they won't need to have their horns removed. It causes no harm to the cow to have the "hornless" gene integrated into its genome.
229	R_1qUlp51ypHLR5zl	2	2	2	2	1	7	1	1	1	2	2	2	2	1	3	1	3	2	3	41	1	5	1	3	0	1	1	5	1	NC	It's bad because it continues the idea that cows are here for us to use them. Cows are here to feel good for themselves just we are here. No difference. So genetically modifying them to 'ease pain' in this instance is still using and abusing them overall.
230	R_3qJ2sLiqfeIkPrr	2	2	2	2	7	4	5	4	5	1	1	2	1	2	1	2	1	2	1	67	1	3	7	3	1	1	0	4	1	OH	it would keep the calves from experiencing pain when removing the horns.
251	R_yw41WpKyHU9ZHKp	1	2	1	1.333333333	4	5	4	5	5	2	1	2	3	2	2	2	1	2	1	26	1	5	3	6	0	1	0	2	1	NC	I have no idea what horns actually do for the cows in terms of the benefits of it, but i'd rather see a genetically modified hornless cow than having one be removed while they are young and experience a lot of pain.
250	R_22M8lx7XlUzJlO5	2	2	1	1.666666667	5	3	6	6	5	2	5	2	3	2	5	1	4	2	5	61	1	3	5	3	0	3	0	3	1	ID	If it can be proven that there are no harmful side effects to the breed then I think is is OK.
273	R_3dGJF1vHB0315fc	1	2	1	1.333333333	7	4	6	5	5	2	5	2	4	2	3	2	2	2	4	42	2	3	2	1	1	3	0	4	2	NE	I think genetically modifying cows to be hornless would be a really good thing to do because then the cows would not have to suffer and be put through pain to have the horns removed later on.
256	R_QnoFthFLa9hafip	1	2	1	1.333333333	5	5	4	5	5	2	2	2	3	2	5	2	2	2	3	42	1	5	5	5	0	2	0	3	1	MS	To spare the cattle the pain of having horns removed it is a good thing. However, I would be concerned what other consequences of modifying the cow genome will have on cows and humans that consume them.
277	R_27BvIT6K8UupZ8G	4	5	1	3.333333333	1	7	2	1	5	2	5	1	5	1	5	1	5	1	4	37	2	4	4	2	1	2	0	5	1	MD	This is not a natural process and it could lead to other issues to not only the animal, but also the person that eats the animals meat. This type of change should only be made after years of rigorous studies are done to prove that it will not cause any problems. It would be best to give the animal pain killing medicine instead.
234	R_3iyt9jE14PqXKAx	4	3	2	3	1	7	7	2	6	2	5	2	5	2	5	2	5	2	5	50	2	6	1	1	0	3	0	5	1	CO	modifying the DNA of anything is a very bad idea.
236	R_3fxDu71Sax9FID1	1	5	1	2.333333333	7	1	7	7	7	2	5	2	5	2	5	2	1	2	5	49	1	2	2	2	0	2	0	4	1	AL	It would save money and prevent the animals from having to undergo a painful process.
254	R_33BvzhSC1OSNKQD	1	5	1	2.333333333	4	6	4	3	6	2	5	2	5	2	5	1	3	2	5	34	1	4	7	3	1	1	0	5	1	OH	I do not think it is right to modify the animal but I see the benefit of keeping the animal out of pain.
265	R_2VdmR63VxS9B1Ca	1	4	1	2	1	7	1	1	6	2	1	2	1	1	3	2	5	2	4	33	1	4	1	4	0	1	0	5	1	NC	We should not be interfering with nature in such a way. There will most likely be grave consequences.
251	R_b2cO9ADGOlijLpv	1	3	1	1.666666667	6	4	7	6	6	2	5	2	5	2	5	2	4	2	3	26	1	3	4	2	0	3	0	4	1	WI	Cause cows less pain in the long run since people remove them anyway.
133	R_8v3SUKAHyQxHHCV	2	3	2	2.333333333	5	6	5	5	6	2	2	2	4	1	4	2	1	1	4	33	1	5	6	6	1	2	0	2	1	TX	The animal won't bug out through the pAin
247	R_2TmxtcdEYGkWn4C	1	5	1	2.333333333	7	3	7	7	5	2	5	2	5	2	5	2	4	2	5	28	1	4	7	5	0	1	0	3	2	CA	This would be beneficial for both the cows and the workers. It eliminates entirely the workload of removing the horns for the workers, and it spares the cattle from pain.
206	R_3ffLxvN3Fq1tkqs	3	3	1	2.333333333	6	3	7	7	5	2	4	2	4	2	5	1	4	2	5	29	1	3	2	1	0	1	0	4	1		well until we stop eating meat we might as well make their lives a little better so they dont get any more hurt than they currently do
206	R_2yeJF04R0A63hB7	1	3	1	1.666666667	2	5	4	4	3	2	2	2	4	1	3	1	1	2	4	52	2	6	3	5	1	2	0	4	1	GA	other safety measures can be instituted so that no harm is brought to any animal -
309	R_08LMwXO4iwnaB0t	1	3	1	1.666666667	6	2	6	6	4	2	5	2	2	2	5	2	2	2	2	38	2	3	5	5	1	2	0	4	1	NM	I hate knowing that animals are in pain and if I can help reduce the pain of innocent animals, I would allow genetically modifying the cows.
248	R_3iwfDnVGmJ8GrMY	1	2	1	1.333333333	4	7	1	4	3	2	1	1	1	2	5	1	1	2	5	32	2	5	4	3	1	2	0	2	1	CA	I think it is bad to mess with the natural development of cows just for the benefit of human consumption. However, it is equally as bad for them to go through that process at an early age. The cows never win regardless of what happens
312	R_3j3eUopgvfOZkBr	1	2	1	1.333333333	6	1	6	6	6	2	3	2	2	2	5	2	2	1	1	58	1	2	5	1	1	3	0	4	1	PA	It' more humane and I doubtt would affect milk or beef safety.
310	R_301ZZrfcbHDN1dU	5	4	5	4.666666667	4	7	3	2	6	2	4	2	4	2	5	2	1	2	5	21	1	2	2	3	0	1	0	3	3	OH	I honestly do not know if genetically modifying cows to be hornless is the best alternative to total horn removal. Genetically modifying cows which would have to occur in the embryonic stage of development may cause unknown side-effects which could potentially be harmful for the animal and the consumer of the animal
265	R_2R1ux8atZXd6VDq	1	4	1	2	6	2	4	6	7	2	3	2	5	2	5	1	1	2	1	38	1	6	5	5	0	2	0	4	1	LA	I'm not onboard with genetic modification normally, but to do so in order for the animal not to be in pain because the horns will be removed anyway then I'm all for it
318	R_qWnBwJjWMnh3ITT	1	3	1	1.666666667	7	1	7	7	7	2	4	2	5	2	1	1	2	1	3	32	1	3	3	1	0	2	0	5	1	OR	The industry will continue to de-horn these animals if nothing is done. Regardless of whether or not it is immoral to modify them, preventing the de-horning of animals and the suffering they go through is top priority.
181	R_3LcZCKYA5ifp4Zf	1	2	1	1.333333333	6	2	7	6	4	2	1	1	4	2	5	2	1	2	2	27	1	5	2	4	0	1	0	5	1	TN	I don't want the cows to be in pain for no reason, so I think it would be fair to do this.
265	R_12FtFMtdVCjc1wu	1	2	1	1.333333333	7	2	7	7	5	2	5	2	4	2	5	2	1	2	4	42	2	5	3	3	1	3	0	4	1	GA	It is a good thing because it would be painless. If they are going to remove the horns anyway, which they have already been doing, they might as well do it on the genetic level. Hopefully there will be some cows left with horns that are not dairy cows, however, because it doesn't seem right for humans to permanently remove an adaptation which evolution produced.
326	R_1eRhaOgkXnlNc1F	2	4	1	2.333333333	5	1	5	6	6	2	4	2	5	2	3	1	3	2	4	22	1	3	3	1	0	1	0	3	1	OK	I think it would be a relatively good thing. As the article says, their horns pose a danger to workers and other cattle. Because of this, it would be worthy to get rid of the horns. It would lessen the use of removing the horns at a young age with no pain-killers. Since they will be born without horns.
297	R_27pKSad9q2YOtO9	1	3	1	1.666666667	3	5	4	4	5	2	3	2	1	2	5	1	2	2	5	45	2	6	2	4	0	2	1	5	1	FL	I suppose it's less cruel to the cows to be genetically modified to be hornless, but this is ethically questionable because the genetic material of animals should not be altered in order to make it easier to produce animal meat to satisfy the cravings in humans.
248	R_2wzV8WRwtGKS3BC	3	3	1	2.333333333	7	1	7	7	6	2	5	2	5	2	5	2	3	2	4	32	1	5	5	3	1	2	0	4	1	MO	Horns pose a real threat to dairy workers, so I definitely understand why dairy farmers want their cows to be hornless. I think it would be fine to genetically modify cows to be hornless.
215	R_33g07lEyBx4UGRW	1	2	1	1.333333333	4	5	4	4	5	2	3	2	2	2	4	2	2	2	3	34	1	6	3	6	0	2	0	3	1	IA	That is a tough one. While it would save the cows pain and anguish, which I am all for, it is still a little too "playing god" for me. When it comes to humans or animals, I get a little concerned about genetic modification...not so much with plants though.
176	R_3EL3CLHi7TFFZKE	1	2	1	1.333333333	1	7	1	1	1	2	1	2	4	2	4	2	1	2	2	52	2	4	3	1	0	2	0	5	2	FL	Leave the animals alone! Why put them through pain for something that they were born with naturally. Humans suck!
204	R_2QmjHRmc3X2IjAi	1	2	1	1.333333333	7	1	7	7	7	2	4	2	5	2	5	1	4	2	5	54	1	4	7	7	0	2	0	5	1	SC	It would end their suffering and if they are being bred as food that is a good thing.
299	R_3hEplWZhpqjMPtj	2	3	1	2	5	3	5	6	4	1	3	2	3	1	4	1	4	2	4	52	2	4	4	6	0	2	0	4	1	MI	I think if they are going to have their horns removed anyway if there was a way they could be born with out them that would be a better choice
247	R_41TCwa4M4j82fct	1	3	1	1.666666667	6	1	5	6	6	2	5	2	5	2	5	1	3	2	5	56	1	6	6	4	1	3	0	1	2	CO	less pain for the cow, less work for the ranch hand
237	R_2TvLqtx6RQhJNAx	2	3	1	2	7	2	5	6	6	2	4	2	2	1	5	1	2	2	5	22	1	5	5	6	0	1	0	3	1	NE	Rather then putting the cows through the pain and having someone have to cut a horn and possibly feel bad,it would just be more efficient to change the genes and avoid any risks/dangers posed to other cows or people.
313	R_3HHp5mai8R9OE4S	1	2	1	1.333333333	5	3	2	6	7	2	5	2	5	2	1	2	1	2	5	30	2	3	2	2	0	2	0	4	1	FL	I think it would be better to genetically modify the cows because it seems like a cruel practice to remove the horns with no pain killing medicine.
197	R_3iCLNiX5dGvXTFL	2	3	1	2	6	2	6	7	7	2	4	2	5	2	5	1	2	2	4	21	1	2	2	4	0	1	0	5	2	VA	If the alternative is a painful process without pain killing medication then genetically modifying them would be an extremely better thing to do for the cows lives since they won't have to go through a harmful process.
247	R_3PFaf6qNRLODQAN	2	2	1	1.666666667	2	1	1	4	5	2	4	2	5	2	5	1	1	2	5	44	2	3	1	3	0	1	1	4	1	MO	It's definitely treating the symptom rather than the disease of animal factory farming, so it seems like a waste of resources and a distraction away from the real problems of animal agriculture and capitalism.
301	R_3fpobEVpAdheiSF	1	3	1	1.666666667	4	3	4	6	6	2	5	2	4	1	5	2	4	2	3	40	2	5	7	4	0	1	0	5	1	GA	I would need to do more research on this topic before giving an educated answer. If this is a better alternative to hurting cows at a young age and has no other ill effects than I would think it might not be bad. However, I do not know enough about the consequences of doing so.
223	R_1mrvGsWBJvNs8Ng	5	5	5	5	1	7	1	1	4	2	3	2	5	2	5	2	3	2	2	30	2	3	1	2	0	2	1	5	1	CA	The cows are genetically and naturally made to have horns. It is not only wrong to remove their horns, but to modify them genetically to not have them. They have horns to protect themselves. There is no logical reason to modify their genes to be born without horns, just as there is no reason to remove their horns in the first place.
342	R_1rN9YJrCGpFa4nd	2	2	2	2	6	5	5	5	5	2	3	2	3	1	3	2	4	2	3	51	1	6	3	4	1	2	0	3	2	NY	Genetically modifying cows to be hornless seems like the better solution because it seems less painful to the cows than the other method of burning and cutting horn growing tissue.
232	R_2ALJJwsfvxVQ4hG	1	4	1	2	7	1	7	7	6	2	4	2	4	2	4	1	4	2	4	28	1	5	3	2	0	1	0	5	1	CA	This would be a good thing because they would no longer feel pain if they were genetically modified to no longer grow horns, and thus no longer would be treated to inhuman horn cutting. Ideally, we could also make sure painkillers are used for horned cows, but genetically modifying ensures no pain because we wouldn't need to worry about horn cutting.
161	R_27xmmUKwoyskvcZ	2	5	1	2.666666667	7	2	7	7	4	2	5	2	5	2	5	2	4	2	5	24	2	5	1	1	0	1	0	4	3	OH	It would continue to allow cattle and farm workers to be safe, but also be a lot more humane for the cattle. They wouldn't need their horns removed if they didn't have any.
271	R_28YsMIHOJcIMCzA	1	2	1	1.333333333	6	2	6	6	6	1	3	2	4	2	4	2	4	2	4	36	1	2	4	3	0	1	0	4	1	NC	I think it is a good thing to remove the cows horn painlessly. If this process is cheaper than the alternative, I think it is even better.
282	R_2fj911hi3bDjk9S	1	2	1	1.333333333	5	2	5	7	6	2	3	2	5	2	3	2	2	2	5	52	2	3	6	4	1	3	0	4	1	PA	The cattle are being bred for a purpose, either food or milk;therefore, their time on earth is limited. if it keeps workers safe as well as other cattle-go for it.
344	R_2E4QV7BC3pNmQqz	1	2	1	1.333333333	5	3	5	5	6	2	4	2	3	1	4	1	3	2	3	30	1	3	4	4	0	2	0	2	1	PA	Saves the cattle the pain of horn-removal & b/c cows are a domesticated species numbering more than they would in the wild the moral issue of interfering w/ nature/life is lessened
287	R_2YPsjMDM9AyTWf9	1	3	1	1.666666667	5	4	6	5	6	2	4	2	5	2	5	1	4	2	4	37	1	4	1	4	0	2	0	5	1	MI	i believe cutting off of horns and causing pain to the animal is wrong. if we are going to eat meat and it will not harm the cow or cause health issues in humans it is a good thing.
350	R_3fJkkTKAIIdBDim	1	2	1	1.333333333	7	4	6	5	4	2	4	2	3	1	4	1	3	2	1	43	2	3	4	4	1	3	0	4	1	LA	It causes less pain for the cow and is a potential danger. This helps prevent this from happening.
310	R_3F3YaYoIxMcLZJe	1	2	1	1.333333333	7	2	6	6	5	2	5	2	5	2	5	2	4	2	4	45	1	3	5	3	1	2	0	4	1	NJ	If the cows could be saved from going through a painful procedure by using genetic modification, I think that would be a good thing. Animals shouldn't be made to needlessly suffer.
326	R_qPA2RKu9KIz6kTL	2	4	1	2.333333333	5	5	6	5	3	2	5	2	4	1	5	2	3	2	5	27	1	3	3	3	0	1	0	4	1	PA	I think that it could be good to modify cows to not have horns, but perhaps there is a better way. Sometimes you can really botch a genome when you splice in DNA, and changing something as drastic as whether or not they have horns sounds like quite the undertaking. I think that cows should be treated with painkillers and have their horns removed at a young age until technology is better.
279	R_1eQ3lS3zboRBYNp	1	5	1	2.333333333	7	1	7	7	7	1	5	1	1	1	1	2	3	2	1	39	2	5	1	5	1	2	1	5	1	MI	I am usually against anything like that on moral grounds. However as a vegetarian & an animal rights psycho in general this would be stupendous. If they do not have to endure pain I am all for it.
247	R_2CrewjL43GBGt74	1	4	1	2	1	6	1	5	7	2	4	1	3	1	5	1	2	1	4	28	1	2	3	1	0	2	0	5	1	AZ	It's disturbing the natural evolution of cows. I see no benefit from cutting off cows horns.
301	R_2OSYnoABTrFpUj4	1	2	1	1.333333333	2	6	2	2	3	2	4	1	2	1	4	1	4	1	4	30	1	4	4	4	0	1	0	4	1	GA	It's changing the makeup of the cow. I don't think I would want any dairy products because of these changes. Who know what else is affected on the micro level when you introduce new genetics to the cows. Plus I believe dairy already plays a big role in cancer in todays' society.
263	R_2wz8RmTrS2fodq9	2	2	2	2	5	3	5	6	6	2	2	2	5	2	5	2	2	2	5	68	2	2	6	3	1	3	0	4	5	TN	I don't know that much about cows horns but if they can damage workers, it seems as though it would be a good idea. To genetically remove their horns seems much more humane than removing them.
210	R_2UYPjwVinwsECxD	1	2	1	1.333333333	4	4	4	5	5	2	3	2	5	2	1	2	3	2	1	25	2	3	3	2	0	2	0	5	1	CA	It seems so unnatural to me to do this to the cows but I do not believe something being unnatural is a "bad" thing. It's a difficult topic for me. I would say that as long as the cows do not miss out on life because they do not have horns, then it may not be bad to genetically modify them to have their horns removed.
331	R_3FJd8VDSm0mo2qC	2	4	1	2.333333333	6	1	6	6	4	2	5	2	5	2	5	2	1	2	5	37	1	3	2	1	0	2	0	4	1	CA	It would be much more humane to modify the cows genome so that they were hornless.
224	R_PNb7j6tHTPBxvQl	3	5	3	3.666666667	5	6	5	5	4	2	4	2	5	2	3	2	5	2	3	23	1	5	4	6	1	2	0	2	2	VA	Because if the horns are harming other cattle then its for the best
331	R_2Bo0KevkTa4bLXY	1	5	1	2.333333333	4	7	7	1	1	2	1	1	1	2	5	2	1	1	5	34	2	3	1	2	0	3	0	3	1	TX	I can understand the benefit but you also do not know the other potential risks of genetically modifying these animals.
301	R_2rlnjT8YGyRI5tu	1	2	2	1.666666667	5	5	5	6	5	2	4	2	5	1	3	1	4	2	5	25	1	5	3	2	0	1	0	3	1	WA	Obviously there are some problems with modifying the genes of the cows that raise big red flags for the safety of our meat, but in this case I think the good of eliminating the pain of horn removal outweighs the bad.
308	R_ByLW7n0fmavirnP	1	4	1	2	7	1	7	7	6	2	4	2	4	2	5	1	2	2	5	31	1	2	5	1	0	1	0	2	1	PA	It would solve the problem of needing them to not have horns without inflicting physical pain onto the animal.
267	R_29uHP1ECAnsmblU	2	4	1	2.333333333	5	5	4	5	3	2	4	2	5	2	5	2	4	2	5	28	2	5	2	3	0	1	0	3	1	WA	It might be better than removing the horns in a painful process, but it could have other negative side effects that we aren't aware of.
301	R_3OkpSiAngdsJFT0	1	3	1	1.666666667	4	4	4	4	4	2	4	2	3	2	5	2	5	2	4	26	1	2	4	4	0	2	0	4	1	VA	I think that it may benefit the cattle workers in removing the horns from cows, but that it would also harm the cows. It goes both ways and it affects both sides depending on what people do. I think it can be good, but it also can be bad to mess with the natural form of a cow.
268	R_XGQA7b4ohUoEvyp	1	3	1	1.666666667	7	2	6	7	6	2	1	2	5	1	3	2	2	2	4	26	1	5	7	3	0	3	0	2	1	AZ	It would prevent extra work involved with having to remove the horns in young cattle. It would also prevent unneeded pain that occurs during this process. It seems like a more caring way to get rid of this problem of horn growing cattle.
285	R_w7Azxbs30U3XFjX	2	3	1	2	4	3	4	6	5	2	4	2	4	2	5	1	5	2	5	42	1	5	2	4	0	2	0	3	1	WA	I think it would be good to have the calfs not have to experience the pain of dehorning. However, genetically modifying the cow permanently to never have horns and for their offspring to never have horns seems wrong. In the end I think it balances out to neither good nor bad.
339	R_3nB0yoSNYhGZjXl	2	3	1	2	3	6	2	3	4	2	5	2	4	2	5	2	2	2	5	38	1	4	2	1	1	3	0	3	1	IL	There is more to be learned about genetically modifying cows. I'm afraid we don't know any long term risks.
328	R_1DUyo0xgzmTORDO	1	2	1	1.333333333	6	5	7	4	5	1	1	2	1	2	2	2	3	2	1	29	2	4	1	5	1	2	0	5	1	IL	While I am concerned about the use and effects of genetic modification to cattle, I see it as being a potentially good thing because the cattle wouldn't have to be put through the painful experience of having their horns removed.
272	R_3saGiCDWJIzflH0	2	3	1	2	4	5	4	4	5	2	1	1	1	2	5	1	4	2	1	54	2	2	3	2	1	2	0	5	1	MN	I would want to know about the side effects are before I say it is good or bad
344	R_1HiYnIppaddjBUU	1	3	1	1.666666667	2	6	4	5	5	2	3	2	3	2	3	1	3	2	3	27	1	3	4	4	0	1	0	5	1	SC	The hornless gene could pose other threats to the cattle or cause health problems in the long run.
175	R_1q4CtrHM5GyLZd1	1	3	1	1.666666667	2	6	2	1	3	2	4	2	5	2	4	1	2	2	4	33	2	5	5	5	1	2	0	4	1	NC	I don't think it's a good idea to scientifically alter animals genetic makeup, I think it is "playing God" and is immoral and unethical
370	R_2vdgCnQzmDCpfhZ	2	3	1	2	1	7	1	1	6	2	1	1	3	1	5	2	1	1	5	26	2	3	4	3	1	2	0	3	1	IL	I hate that they can't just let the cows be with horn. Yes it causes danger to the person working with them but I just think it is wrong. People would be going too far because I wouldn't even want to eat it after knowing that.
164	R_eXNdSxTrZ5vb81X	2	3	1	2	2	4	2	2	4	2	3	2	3	1	3	1	3	2	3	36	1	4	4	2	0	1	0	4	1	CA	it is unnatural.
379	R_1Id8lCXyrk0lyn9	1	3	1	1.666666667	4	1	1	4	7	2	5	2	5	2	5	2	5	2	5	36	1	2	1	3	0	2	0	5	1	NY	I can't have a strong opinion about this. They're bred for slaughter & get treated like garbage way beyond having horns cut off, so genetically modify them to have 20 heads and 3 dicks for all it matters.
122	R_V1KfHQ8iwgeOlMd	2	4	4	3.333333333	5	4	5	5	5	2	3	2	3	2	4	2	4	2	3	33	1	5	2	3	0	1	0	3	3	TX	It may decrease suffering
345	R_1N9vDyDst0Gowbm	3	3	1	2.333333333	2	6	2	2	6	2	3	2	4	2	5	1	4	2	5	48	2	5	7	2	1	2	0	3	5	MI	I do not believe people should mess with nature, the cows were meant to have horns. I can understand breeding the cows to hornless cows so that farther down the line they all become hornless, but I do not wish scientists to mess with my food.
253	R_XTZBo9W8oCC3ZAt	1	3	1	1.666666667	7	1	7	6	7	2	5	2	5	2	5	1	5	2	5	34	1	5	7	3	0	1	0	5	1	AZ	It would save them pain and suffering. Anything that would reduce that abuse would be great, even if I'm not too happy about genetic modification. It would be fully justified in this case.
157	R_5neWzKxGEihPJTj	1	3	1	1.666666667	6	3	5	6	5	2	4	2	3	2	5	2	5	2	5	23	1	2	4	2	0	2	0	3	1	NC	It would be less painful for the cows
314	R_3WdfycnEOjD8D1D	2	4	1	2.333333333	5	6	5	3	6	2	4	2	5	2	5	1	5	2	5	21	2	3	4	5	1	2	0	5	1	GA	I think it would cause a cow less pain which is great in the long run. However, I am not sure if we should be playing God on animals we eat.
221	R_aacNEBfRtvjJeH7	3	4	1	2.666666667	2	7	2	2	2	2	3	2	4	2	5	2	3	2	1	23	1	2	4	2	0	2	0	5	5	CT	If they naturally have horns, they shouldn't have them removed. It is part of their body. We shouldn't be integrating technology for this kind of thing.
349	R_1kYOeZfNcGtzqqf	1	3	1	1.666666667	6	2	6	6	6	2	1	2	1	2	3	2	1	2	1	40	1	3	2	1	0	3	0	5	1	OR	It sounds like it would be easier than making the animals go through the traumatic experience of removing them. I'm not a fan of genetically modifying, but this sounds reasonable.
174	R_ZmKCO0jfWWroo5b	1	5	1	2.333333333	4	4	4	4	4	2	5	2	5	1	5	1	5	2	5	32	1	3	4	5	0	1	0	3	1	CA	I don't see if we need to modify its genetics if its a relatively easy thing to do. I don't see what the allure of injecting them with something if there isn't much risk involved to begin with.
386	R_3hGhJB8vILLrI1J	3	4	1	2.666666667	2	6	3	4	5	2	4	2	3	2	3	2	2	2	4	22	2	3	3	4	0	2	0	4	2	WA	I don't think that removing the horns on cows genetically is the answer to making raising cattle safer. I feel like there has to be an option outside of genetically modifying cows or removing their horns at a young age.
140	R_aXzMu3rnFtJHnTb	1	3	1	1.666666667	6	3	6	2	7	1	3	2	4	2	5	2	4	2	5	41	2	5	2	4	1	1	1	5	1	NY	It would be less of a risk for workers, and would eliminate the need for a painless procedure.
248	R_3nGaLHzltPyukbo	1	3	1	1.666666667	5	2	6	5	4	2	4	2	4	2	5	1	5	2	4	50	1	3	2	2	0	2	0	3	1	VA	I don't feel that there is any real danger to modifying them to not have horns. As long as it is completely safe and has passed all necessary quality control tests then I think it would be beneficial to both the cows and to people. It's not as if people are going to stop eating cows or drinking milk anytime soon.
284	R_2DNDQ3vf0r67KYP	1	3	1	1.666666667	7	4	7	6	6	1	3	2	3	2	5	1	3	2	4	32	2	3	5	5	0	2	0	3	1	LA	I think if it's between genetically modifying them painlessly before birth and yanking out their horns unmedicated the obvious choice is the genetic modification.
386	R_3MSilbR8fvxU5re	2	4	2	2.666666667	6	4	5	5	5	1	2	2	3	2	4	2	1	1	3	28	1	5	3	5	1	2	0	4	1	NJ	In this instance I see it as beneficial. Not only do the cows not suffer, but it would save dairy cattle workers time and energy. Seems like the genetic manipulation has many positives if done correctly and humanely.
273	R_x9PngCWLdGVftSN	2	3	2	2.333333333	6	3	6	5	7	2	5	2	4	2	5	2	3	2	5	32	1	5	6	4	1	3	0	4	1	TX	As long as there are no other unintended consequences, I think the genetic modification sounds like a good idea. I think it would be more ethical than removal.
169	R_1rcc5fZuttZIdCO	1	3	1	1.666666667	4	4	4	1	4	2	5	1	5	2	5	2	5	2	5	31	2	4	4	1	0	3	0	5	1	LA	I feel if it is safe for the cattle, then I believe in it.
211	R_31tvK75asnAtKhP	3	5	1	3	6	4	7	7	7	2	5	2	5	2	5	2	4	2	5	29	2	5	4	4	0	3	0	4	1	TX	I think it would be beneficial, there are several breeds of dairy goats that have a hornless gene, but its usually recessive and doesn't appear often in the offspring. I think if it can be done ethically and safely then this would be a genetic modification that would be beneficial in the farming communities.
366	R_4IQTOtthL6km30R	1	2	1	1.333333333	1	4	1	2	5	2	1	2	4	2	4	2	1	2	3	41	2	4	6	5	1	2	0	3	1	AL	i don't believe people should be modifying one of God's creatures. some cows were meant to have horns and we shouldn't be changing that.
409	R_ONox47NClerYlb3	2	5	2	3	4	7	1	1	3	2	5	2	5	2	5	1	4	2	5	39	2	3	5	1	1	3	0	5	3	TX	While I think it would be wonderful for the cows to never have to go through the pain of de-horning, I also feel like it is wrong to mess with genetics. I do not think we have a right to genetically modify anything. I also do not think we have fully investigated the long term effects and risks.
362	R_pu8zWF193Ngxkkh	1	1	1	1	3	6	4	2	5	2	3	1	3	2	4	1	2	2	3	30	2	2	4	3	0	2	0	4	1	OR	I don't think modifying animal genes is safe because you never know if it is going to affect the animals negatively in other ways in the future
304	R_2X5kXFZUJnfQ9MK	1	2	2	1.666666667	6	3	6	6	5	2	4	2	2	2	5	1	3	2	5	40	1	3	5	1	1	3	0	4	1	TX	I am generally dubious of genetic modification, but in this case, we're simply using genes cows already have and putting them in ALL cows. Hornless-from-birth cows would be far less misery for the cows and far less dangerous for the people who work with the cows on a daily basis than leaving them with horns intact.
387	R_1LUbQFKj2WntTy0	2	3	1	2	2	6	2	1	4	2	5	2	5	2	5	2	2	2	1	33	1	5	6	1	1	2	0	4	1	MS	People should never try to change any of God's creations. It is simply just wrong.
395	R_4M9qu5DTXbDU4Ux	2	3	2	2.333333333	1	7	1	2	5	2	3	1	5	1	5	1	4	2	4	28	2	3	7	3	1	2	0	4	2		I think that any genetic modifications are immoral and against nature. There are other means to obtain more humane results for the animals. Horns can be bread out of cows, and in the meantime, any diary farm that dehorns, and does not administer painkillers to the animals should be made to face the public for their lack of humanity.
348	R_10YrjIuM49mTCII	1	3	1	1.666666667	5	5	6	5	4	2	5	1	4	2	5	1	3	2	5	28	2	4	2	1	0	1	0	4	1	WA	It would be a good thing if they didnt have to go through that painful experience and they wouldnt endanger themselves or workers in the future.
345	R_2Suj8dghYnIAvNx	3	2	1	2	7	3	6	7	6	2	4	2	4	2	5	1	2	2	5	26	1	3	2	3	0	2	0	4	3	MD	All horns are already removed anyway for safety reasons, so it would be easier for the animals because they will not experience any pain because they won't have any horns to remove if they are genetically modified.
199	R_XoVTOYqmgBl0lX3	2	3	2	2.333333333	6	2	4	6	6	2	5	2	5	2	5	1	3	2	5	31	1	4	2	4	0	2	0	5	1	DE	I feel this is a modification that would be good for the health of the cattle, as we avoid hurting the young ones and breed out potential danger to workers. Given that these cattle would be used in food processing anyhow, the horns would be of no major loss.
260	R_10CVK9aislFSkI7	1	3	1	1.666666667	5	3	6	6	4	2	3	2	4	2	5	2	3	2	4	35	1	2	5	2	0	2	0	3	1	OH	It should be done so the cows do not go through the pain of having them removed.
409	R_2AFoXIJ3lk2E9Wo	1	5	1	2.333333333	7	1	7	7	7	2	3	1	5	1	5	2	5	2	3	52	2	3	2	1	0	1	1	3	5	7	they would have to go through no pain.
445	R_1He5nWC20TsHlOl	2	3	1	2	7	2	7	7	5	2	5	2	5	2	5	2	4	2	5	45	2	5	3	6	1	2	0	4	1	CA	By modifying them they would eliminate the need for removal in the first place. Removal opens up routes to infection and causes pain. Our dog is an Australian Shepherd...a breed in which they dock their tails to keep them safe when they work with cattle. In the states it's done now more for fashion than function. However, our dog was born with a short tail and didn't have it docked by her breeder…
361	R_1H0OTrDB1TkeUPa	1	5	1	2.333333333	4	4	6	4	4	2	3	1	5	2	5	2	5	2	3	62	1	5	6	4	1	2	0	4	1	AZ	I am not sure if this is a positive or negative genetic form of eliminating horns on dairy cattle. I would need to know more information.
419	R_232JWJb0DjNAYoe	1	4	1	2	7	1	7	7	6	2	5	2	5	2	5	1	3	2	5	31	1	6	6	3	1	1	0	2	2	AL	It would remove the need to dehorn them and the pain involved in the process
362	R_3lKWQHsF9ndBMWR	1	2	1	1.333333333	2	6	2	1	3	1	2	2	3	2	2	2	2	1	4	35	2	2	4	3	1	3	0	5	1	MI	Genetically modifying cows would make cows no longer cows in my opinion. It is just disturbing to me that everything is genetically modified already we do not need cows to be next.
346	R_1duDLDoWuQ2WYQs	1	3	1	1.666666667	7	1	7	2	6	2	5	2	5	2	5	2	1	2	5	63	1	7	2	6	1	1	1	4	1	SC	The cows would be spared the pain of de-horning.
445	R_1FhW7vMiM2wrIKf	2	5	1	2.666666667	5	5	6	5	6	2	5	1	5	2	5	2	4	2	5	28	1	2	2	1	1	1	0	4	1	TX	I don't think that it would be a very bad thing, while I don't agree with genetic modification I would rather see gene splicing come into a cow from a different breed of cow instead of another animal. Also it would be nice to see a decrease in suffering of dairy animals.
199	R_3RvW34YKqOXikbD	1	3	1	1.666666667	5	5	5	4	5	1	2	2	3	2	3	2	4	1	4	35	2	4	4	3	1	2	0	3	1	PA	I think it would be a good thing to save the poor cattle the pain but a part of me worries it could alter other things as well so I am a little leery of the whole thing.
184	R_3fcVnFjoWqT7P4j	1	3	1	1.666666667	7	2	7	7	4	2	5	2	5	2	5	1	5	2	5	29	1	5	1	5	0	2	0	5	1	NY	It would be less painful for the cow
413	R_2pMLR2u8nDaOCrc	1	3	1	1.666666667	7	2	7	6	6	1	4	2	5	2	5	1	4	2	5	41	1	5	2	6	0	2	0	4	3	WI	Genetic modification would spare these animals from a very painful procedure that appears to be very cruel and to some extent not all the necessary.
340	R_2amlYdR0xn01o9v	1	3	1	1.666666667	6	4	3	6	5	2	5	1	4	2	5	1	5	2	5	43	2	3	2	4	0	2	0	5	1	NM	If we are able to consistently modify cows to not having horns we should be attempting to do so in order to reduce suffering.
442	R_WcYTCNp4zXRYk4V	2	3	1	2	5	4	6	5	4	2	4	2	4	2	5	2	2	2	4	70	1	3	3	4	1	3	0	4	1	NC	It would save the farmers trouble and eliminate the pain for the cattle. I see it as a potential good thing but have some reservations about GMO.
255	R_3QWW0xQWhNRAmjm	1	3	1	1.666666667	7	2	7	6	3	1	3	2	5	2	5	2	3	2	5	24	1	2	4	3	1	3	0	3	1	WY	It seems like it would save everyone time and money not to have to deal with removing the cow's horns. And it would benefit the cows as they wouldn't have to go through the painful process of having their horns removed.
266	R_3hnI16JiPZLympY	3	5	3	3.666666667	7	2	5	6	6	2	5	2	5	2	5	1	5	2	5	24	1	5	2	2	0	2	0	4	2	3	It'll prevent cows from suffering.
400	R_3fy58D2AJ6fnegA	1	2	1	1.333333333	3	6	5	3	5	2	1	2	1	1	2	2	1	1	2	28	2	2	5	4	0	2	0	5	1	NJ	i dont think we should alter them. Theres a reason why god created them that way. I do understand why they want people to do it, its much safer for people
188	R_tWZQP5MzDfFt6WB	2	2	3	2.333333333	6	3	6	4	5	1	2	2	3	2	1	2	2	1	2	25	1	5	2	2	1	1	0	4	1	MO	It would be less painless to the cows.
483	R_4PbatFi9vZwLnbz	1	2	1	1.333333333	2	5	3	5	6	2	3	2	4	2	4	1	2	2	4	28	1	2	5	5	0	2	0	4	1	PA	I don't like the idea of adding or removing genes from DNA. If the process of removing the horns is painless, I don't see the reason to mess with DNA except to save money
297	R_3je1zem7flCL0Ov	1	2	1	1.333333333	1	7	4	1	2	2	4	2	4	2	5	2	3	2	4	39	2	5	7	4	1	3	0	3	1	IL	I don't think genetically modifying animals is at all good. It is too slippery of a slope to go on.
370	R_2afC6iiJrqpVRbi	2	3	1	2	6	4	5	6	5	2	2	2	4	2	5	1	3	2	5	37	1	5	6	6	1	2	0	4	1	TN	Assuming that there's not an increased risk of birth defects in the genetically modified cows, it sounds like the modified cows would be spared the painful burning process, which is a huge plus.
335	R_7QIhYggf0WzzYkN	2	3	1	2	2	6	2	1	3	2	5	2	5	2	5	2	4	2	5	29	1	5	5	5	1	2	0	3	1	MS	I feel like it's unnecessary, give them pain killers if you must.
376	R_1hywGBJG9X8NcrN	1	4	1	2	7	1	7	6	4	2	5	2	5	2	5	1	1	2	5	29	2	5	2	4	0	1	0	5	1	FL	While I have some moral qualms about eating meat and believe that meat consumption should be reduced for environmental reasons anyway, realistically I know that is not going to happen. In my opinion, if these calves are going to be raised for meat anyway, there's no harm in reducing their suffering as long as we possibly can prior to slaughter. Just because they're going to die doesn't mean they …
251	R_1cUFbYmnO6Psrrk	1	3	1	1.666666667	4	4	5	4	4	2	3	2	5	1	5	1	5	2	5	29	1	5	4	4	0	2	0	4	2	MO	I think in an ethical sense it is bad but in a safety sense it is a good thing.
138	R_2EuFGE93YsNooyW	3	5	3	3.666666667	7	2	7	7	5	2	4	2	4	2	4	1	4	2	5	25	2	5	2	3	0	2	0	4	1	WI	I see nothing wrong with genetic modification. It would be harmless to the cows, especially compared to what they go through now.
346	R_1QlsqROadkiKbfG	1	2	1	1.333333333	6	4	6	7	4	2	5	2	5	1	1	1	1	2	1	35	1	5	2	5	0	2	0	4	1	CA	I think that it would much less painless for the cows so why wouldn't we want to do it
267	R_OxkbFJu5RIwMW2J	2	4	2	2.666666667	6	4	6	3	2	2	4	2	4	2	5	1	4	2	4	21	2	5	3	1	0	1	0	3	4	CA	I think that it would be a pretty good thing because that would be a much convenient and painless method. Once the gene and method have been thoroughly researched and implemented, the rest should be fast (from my understanding). Moreover, this would eliminate the need to physically remove the grown horns and hurting the young animals.
172	R_2AGZALLK2elKQDr	1	3	1	1.666666667	5	2	5	6	6	2	5	2	3	2	5	2	1	2	5	26	2	3	4	4	0	1	0	4	1	FL	It keeps the workers safer and wild cattle shouldn't be affected.
249	R_3PH3eMfc7cOdnjf	1	3	1	1.666666667	5	3	5	7	4	2	4	2	3	2	5	2	2	2	5	27	1	2	3	2	0	3	0	3	1	TX	I would go so far as to call it good. But I think it would be preferable to the (likely) costly and painful practice of dehorning cattle currently used. If it were up to me cows wouldn't be dehorned at all, but since that is unlikely to change I would prefer that the cows simply be modified to not have horns in the first place.
386	R_1QDR009zBb8nq5K	1	2	1	1.333333333	4	4	4	1	4	2	5	2	1	2	5	2	1	2	5	63	2	5	1	1	0	1	1	5	1	OH	There are 2 reasons why i chose "neither good nor bad:" 1) I have mixed feelings about this. I suppose it's nice that it will cause less pain to the animals (at least until they're slaughtered) but it's just another addition to the already complicated meat industry. 2) I don't eat red meat so this is not a subject I'd feel passionate about anyway.
329	R_2fw9eKcYYzokm0s	1	3	2	2	6	3	6	6	3	2	2	2	3	1	4	1	4	1	3	51	1	5	4	1	1	1	0	4	1	CA	I would believe this would be a good thing for the cows. If genetically modifying cows to become hornless removes the pain they have to endure, I would support that.
274	R_1ptcUYYBkJF6ps4	1	2	1	1.333333333	5	3	5	5	4	2	3	2	4	2	4	2	4	2	4	41	1	5	3	4	0	2	0	3	1	CA	I think it could be a slightly good thing. If baby cows are getting their horns removed all the time and the process is 80% painful most of the time, then perhaps a method involving integrating a hornless gene would stop the practice of horn removal because it would not be necessary anymore.
184	R_e9jwEmThWxO2yk1	2	2	1	1.666666667	6	4	5	4	6	2	4	2	5	2	5	1	4	2	5	34	2	5	7	1	1	3	0	4	1	UT	I think it would be a good thing as it would lead to less suffering in the cows.
253	R_2EbYpDNeT5Brs1P	1	3	1	1.666666667	5	4	5	4	6	2	5	2	5	2	5	2	4	2	5	30	2	5	2	6	0	1	1	5	1	CA	If the horns must be removed this will prevent the cows from undergoing a painful procedure. This is a humane way to address the problem.
161	R_1f46D1LGpe48BCo	1	4	1	2	6	4	6	4	4	2	5	2	5	2	5	1	5	2	5	25	2	5	1	4	0	1	0	4	1	WV	I think that it would be more favorable to "genetically modify" the cows so that they never grow horns rather than continue to painfully remove them. Poor cows.
238	R_3ExSNuD4HnCdwrr	1	2	1	1.333333333	4	5	3	4	4	2	3	2	5	2	5	2	3	2	5	44	2	4	6	4	1	2	0	3	1	IL	I don't have enough knowledge based on the article to know if there might be other side effects of doing this that would also wind up harming the cows.
312	R_2ZZXVvgBxIGgSlH	1	3	1	1.666666667	6	3	6	6	6	2	4	2	4	2	5	2	2	2	4	29	1	4	3	5	0	2	0	2	1	FL	It would obviously be superior for the cows. I'm sure that they would appreciate it. Plus, I'm thinking the trait would be passed down after the first insertion, so it'd be cheaper in the long run.
268	R_3qVwQdISUCraGG5	1	2	1	1.333333333	7	3	7	7	6	2	3	2	3	2	5	1	1	2	4	30	1	3	2	2	0	2	0	4	1	FL	Unless there are unintended side effects, I can't see the downside of this. It would spare cows a great deal of pain and trauma, and it would allow the farmers to not have to commit time to the horn removal process.
465	R_bJDR2WzMHsa8b6h	3	5	3	3.666666667	2	6	1	2	4	2	4	2	4	2	4	1	3	2	4	32	1	2	3	1	0	1	0	5	2	CA	Modifying the genetics of cattle simply because of horns that workers fear, is absolutely ridiculous in my opinion. It's one thing to remove them at a young age, but to eliminate the genes for their horns to prevent pain when most live in awful conditions to begin with is just silly.
409	R_27lpz4fMayjMdeG	5	5	4	4.666666667	7	1	7	7	6	2	5	2	5	2	5	1	3	2	5	22	2	5	5	6	1	3	0	4	5	OK	I see no downside to this process, dehorning can be very stressful for the animal and dangerous to the handler. If there is a way to make this process easier for the animal to recover from then I would be all for it.
112	R_22tekYwQEMHyHG9	1	3	1	1.666666667	7	1	7	7	7	2	5	2	5	2	5	2	5	1	5	30	1	5	1	1	0	2	0	5	1	TX	This prevents pain to the cow.
174	R_2ClTX63r9ZSRGwf	1	3	1	1.666666667	6	4	6	6	6	2	3	2	4	1	4	1	3	2	5	26	1	5	2	3	0	1	0	4	1	MA	they don't have to feel pain.
194	R_yCkfVIlExVrltvP	1	3	1	1.666666667	6	4	6	6	5	2	4	2	4	1	4	2	3	2	3	29	2	5	7	6	1	2	0	3	1	VA	It would save time and prevent workers from being hurt. More efficient!
227	R_3PN2tSqvSs72xBT	5	5	5	5	7	1	7	7	2	2	4	2	5	2	5	1	4	2	5	49	2	5	1	2	0	1	0	5	2	NV	It will be painless to have them be born without horns to begin with. Also scientifically it is sound and should have no known side effects.
356	R_O3bYN5emk0prw4x	1	2	1	1.333333333	6	4	5	5	6	2	1	2	5	2	5	2	1	2	5	48	1	5	2	1	0	2	0	4	1	CA	I'm all for the humane treatment of livestock, and this genetic modification should result in a better quality of life for the cows.
477	R_2rJxfmS9bimvVXc	2	3	3	2.666666667	7	2	6	6	4	2	5	2	5	2	5	2	3	2	4	30	1	3	2	3	0	1	0	5	1	TX	It would stop the forceful removal of horns that is painful for the cow. This would just let them be born without horns, which would remove the need for the painful procedure.
156	R_1nV13GzT4IP6O0A	5	5	1	3.666666667	1	6	1	1	7	2	5	1	2	2	5	1	3	2	4	22	2	4	4	4	0	2	1	5	1	NJ	First of all, people should not be eating cows. Interfering with cows genetics for human's personal gain is wrong. We should not be making cows hornless at all.
137	R_3CHrPgoTg8oWB8U	1	3	1	1.666666667	7	1	7	6	5	2	5	2	5	2	5	1	5	2	5	23	2	5	4	2	0	2	0	4	1	ID	It would be good because then the cows would be spared of the pain involved in being dehorned.
367	R_2f8UD21mPxkJSAm	1	2	1	1.333333333	6	2	5	6	7	2	5	2	5	2	5	2	4	2	5	34	1	4	4	1	0	2	0	4	1	GA	Less pain for the cattle from having someone else need to remove the horn.
387	R_1mw9dzp8ZnP46Nj	1	2	1	1.333333333	2	6	5	2	6	1	4	2	2	2	5	2	2	1	2	43	1	2	4	1	1	3	0	5	2	NY	I dont think it would be a very good idea to mess with mother nature.There always can be something that could go wrong.
378	R_1ik4AO7QDkqGbDO	1	2	1	1.333333333	3	5	3	4	3	2	3	2	3	2	3	2	3	2	2	60	2	3	3	5	1	1	0	3	1	MA	This method of modifying cows does not seem natural. Their horns could be used as defense against a predator.
320	R_shxPz09aCvHFcJP	1	2	1	1.333333333	2	7	2	2	2	2	2	1	2	2	3	2	2	2	4	53	2	2	6	1	0	1	0	4	1	CA	I think anytime you interfere with God's creation it is not a good thing. I feel people have no right to modify living things to their liking, that is my opinion
276	R_2RVogkpWOMgpB9n	2	3	1	2	3	4	5	5	6	2	5	2	5	2	5	2	2	2	5	56	1	5	2	1	0	2	0	3	1	FL	I don't trust that there would be no effect on the quality of the milk. There should be a law requiring humane de-horning.
377	R_2ru0XUDDBhjZXVW	1	3	1	1.666666667	4	5	6	5	5	2	5	2	4	2	5	2	4	2	5	45	1	5	5	4	0	2	0	4	1	WA	I'm conflicted. I think genetic modifications are a touchy and iffy thing, but in this case prevents pain and possible damage to others. I'm on the fence.
200	R_3qCgOYbPNN9Gd4i	1	2	1	1.333333333	6	3	4	5	6	2	1	2	1	1	1	2	1	2	1	37	2	3	5	5	1	2	0	3	1	TX	There wouldn't be the need to put the cow in pain just to remove the horns
146	R_27PyORe2lwJJzVQ	1	3	1	1.666666667	7	2	6	7	5	2	5	2	5	2	5	1	4	2	5	30	2	3	1	3	0	2	0	4	1	NY	It seems like it would be a lot better for the cows while allowing the workers to be safer too.
307	R_7WIuo8pDhA2IDMl	1	2	1	1.333333333	7	2	7	7	5	2	5	2	5	2	5	2	5	2	5	51	2	2	1	3	1	3	0	3	1	CA	Because if there were modified in this way, it would eliminate the suffering that cattle would have to endure as a result of being born with horns. If they are born with horns, they have to undergo a painful procedure to remove this trait physically. If they are not born with horns, they do not require this painful physical procedure.
200	R_2ta5zqm9qmQePUS	3	5	1	3	7	2	7	7	5	2	5	2	5	2	5	1	5	2	5	32	1	6	2	3	0	1	0	4	1	CA	By genetically modifying cattle to be hornless, it improves the safety of the ranchers and cattle while not subjecting the cattle to a painful intervention.
536	R_20MVkJHP3d65d6G	1	3	1	1.666666667	6	5	5	5	5	2	2	2	4	1	3	1	4	2	4	25	1	3	1	4	0	2	0	4	3	VA	If the modification is done in a safe and responsible way, it is the more humane way of dehorning.
223	R_1C7uJRw2wR0x77F	1	2	1	1.333333333	7	2	7	6	6	2	3	2	4	2	2	2	2	2	3	51	2	2	3	2	0	1	0	3	2	IL	the cows would not be subjected to the pain of the horn removal
476	R_2ZWHQgNFMr6jD3q	1	2	1	1.333333333	5	7	3	6	7	2	5	2	5	2	5	2	5	2	2	40	1	3	2	3	0	2	0	5	1	NY	I feel that it would be morally wrong for us to modify cows this way but I would rather this occur than the torture of physically removing the horn.
302	R_QnxUaQKB06f2n9D	3	5	2	3.333333333	5	5	4	1	5	2	3	2	5	1	5	1	4	2	5	28	2	5	2	6	0	2	1	5	1	PA	I think it would be good that the cows would not be put through that painful horn removal process. However, I would worry about them losing any potential benefits to having horns.
273	R_bQ9DeDWueGDnXmp	1	4	1	2	7	1	7	7	5	2	5	2	5	2	5	1	2	2	5	30	1	6	5	5	0	1	0	5	5		That would be humane
202	R_3kGSlbQGozKs8y1	1	3	1	1.666666667	4	1	4	7	7	2	5	2	5	1	5	2	5	2	5	24	1	2	1	2	0	2	0	3	1	FL	If the cows will have the horns removed anyway it seems more cost effective and humane to breed them specifically like that
153	R_28ThLfm5iUhV5JK	1	3	2	2	7	2	7	7	7	2	5	2	5	1	4	1	3	2	3	31	1	3	5	3	1	2	0	4	1	PA	Because its less painful for the animal and it protects the workers. So its the best of both worlds.
162	R_21jLaY09yzwgMUx	1	4	2	2.333333333	6	2	6	6	6	2	1	2	5	2	5	1	3	2	5	23	1	5	3	4	0	1	0	2	3	OR	I don't see what the problem would be since they don't need the horns and it protects other cows and workers.
153	R_3Grgs5j3h06pqPB	1	2	1	1.333333333	7	2	5	7	5	2	3	2	5	2	4	1	3	2	5	26	1	2	2	2	0	3	0	2	1	NM	It seems much more ethical and humane to gentically modify cows to be hornless rather than painfully remove the horns.
295	R_22K7L6eyKnRE7kv	1	2	1	1.333333333	5	4	5	5	6	2	4	2	3	2	5	1	3	2	4	35	2	5	6	5	1	1	0	3	1	TX	Then the cows don't have to go through the painful process of dehorning.
179	R_w5ke5Ap0Jq3FnRT	2	3	1	2	2	5	2	6	7	2	3	2	5	1	4	2	5	2	5	32	1	5	2	3	0	2	0	4	1	VA	It is natural for them to have horns and they serve a purpose. Genetically altering it could lead to a change in the species.
403	R_D6tq8u5dY7D6Qvv	2	3	2	2.333333333	1	7	1	1	1	2	4	2	5	2	5	1	4	2	5	55	2	5	6	5	1	2	0	5	1	NY	I think that the food and dairy industry is getting too scientific. Food is not really food anymore. It seems to be some mixture of drugs and non-food products to deliver to the public that is supposed to be passed off as food when in fact it is not. Maybe if animals were treated more humanely, then people would not have to be concerned about being injured by them.
312	R_1DRT6yiq3R6QlzS	1	3	1	1.666666667	2	5	1	1	5	2	3	2	2	2	4	2	2	2	5	23	2	5	3	6	1	2	0	5	1	VA	I don't really understand why the cows need to be hornless, and it doesn't make sense to hurt them for no real good reason.
148	R_Ahza4hZ9xbmeIhP	1	2	1	1.333333333	7	1	7	6	6	2	5	2	5	2	1	2	1	2	1	31	2	2	1	2	0	1	0	5	1	WA	They are suffering and 80% of the time no pain killers are used. This is so barbaric.
230	R_3h5f9r4shuwq8KW	1	4	2	2.333333333	6	3	5	6	5	1	4	2	5	1	2	1	2	2	3	23	1	5	3	7	1	2	0	4	1	TX	It would prevent the calves to be subjected to the pain of the removal at a young age.
324	R_2VaUY9ee0UHecDi	1	2	1	1.333333333	5	2	6	6	5	1	1	2	1	2	1	2	2	2	1	37	1	2	2	1	0	3	0	3	1	MN	i'm not really sure we should genetically modifying any animals however if it stops the cows from being hurt due to de-horning and it's not painful to modify the cow to give birth to a hornless calf it should probably be done
293	R_1DHYjSAGvr7devk	2	2	3	2.333333333	3	5	4	5	5	1	2	2	5	2	3	2	5	2	4	23	2	3	6	2	1	2	0	2	1	IL	it puts them in pain and there's no need to intentionally put an animal through that with no pain medication
257	R_1oIkNGXHnhphklZ	1	3	1	1.666666667	6	4	4	6	5	2	4	2	2	2	5	2	2	2	4	27	1	4	2	1	0	2	0	4	1	MN	If there was no safe or economically viable way to ensure that the cows would be given pain-killing drugs to minimize pain, and if it could be proven to be a save genetic modification to the cattle, then I would be in favor of working towards the genetic modification of cows to be hornless.
505	R_b3fagEfEii7tWaR	1	3	1	1.666666667	5	2	2	7	4	2	4	2	5	2	5	1	2	2	5	29	1	5	2	2	0	1	0	4	1	NY	Although you are playing with nature and cows should not be the subject of genetic modifications, farmers will continue to harm cows in their efforts to provide safety for themselves. Cows will end up losing their horns either way, so in order to prevent needless pain to the animal, I believe it would be a good thing.
231	R_1C9ix9hwvqrh87E	2	3	1	2	7	1	7	7	7	2	5	2	5	2	5	1	5	2	5	29	1	5	3	5	0	1	0	3	1	IL	There is less animal suffering, and costs will be less in the long run. There is no danger to human health either.
236	R_1jQjJHtrVssKQva	1	2	1	1.333333333	5	3	4	5	6	2	5	2	3	2	5	1	3	2	4	30	1	5	3	6	0	1	0	3	1	MA	I think that genetically modifying the horns of the cattle is probably a better alternative than burning or cutting off the tissue that can be painful and may traumatize the animals. If they never have horns, then you can skip that painful experience. As long as nothing else happens and there are no other side effects, I think it's probably worthwhile.
182	R_2EHp6OyItoFlrQ2	1	3	1	1.666666667	1	7	1	1	1	2	3	2	2	2	5	1	3	2	2	31	2	5	6	4	1	2	0	2	1	IL	I think you're messing with God's creatures. They were meant to have horns. Changing the basis of their DNA is not right.
375	R_1JCJ7E64XCnAuYw	1	2	1	1.333333333	2	7	4	4	3	2	3	1	3	2	3	2	1	2	1	46	2	3	5	1	0	2	0	5	4	MA	We really shouldn't be playing God like this.
314	R_tPudCp94MPspuy5	1	2	1	1.333333333	6	4	4	6	5	2	2	2	4	2	5	2	4	2	5	40	1	5	3	6	0	3	0	4	1	AL	If the horns are usually removed anyway, I would advocate modifying them genetically. It seems more humane than burning them off without pain medication.
327	R_2157BTa5o9sZkA7	3	5	3	3.666666667	1	6	2	1	4	2	4	2	2	1	4	1	5	2	3	37	2	3	6	1	1	2	0	3	5	OH	We do not know enough about cow genes to know if modifying the gene to make cows hornless would have adverse effects in other areas in the cows and in the food that is later made from these modified cows.
358	R_3RrO5lshELDmtZV	2	3	1	2	7	4	6	5	5	2	1	2	5	2	5	2	4	2	5	50	2	3	2	4	1	3	0	4	1	MS	IF ALMOST ALL DAIRY COWS HAVE THERE HORNS REMOVED AND THE PROCESS IS PAINFUL WITH NO PAIN KILLER, THAN YES, I THINK IT WOULD BE A GOOD THING IF COWS COULD BE BORN HORNLESS. ITWOULD BE MORE HUMANE
273	R_2pXFO1x952eeBsJ	2	4	2	2.666666667	6	3	5	5	4	2	4	2	3	2	4	2	3	2	4	33	1	5	3	4	0	1	0	4	1	CA	I would rather them not have to experience pain. If this was done with just a select group to make sure it wasn't harmful before implementing it elsewhere, I would be OK with this.
261	R_3fuAjXfbdV71MTB	1	5	1	2.333333333	7	1	7	7	3	2	5	2	5	2	5	2	3	2	5	22	2	5	1	4	0	2	0	5	1	WA	This would eliminate painful procedures for the cows.
337	R_1MXxCAF3PKD6ZuK	1	3	1	1.666666667	4	5	4	6	4	2	4	2	4	2	5	1	4	2	3	19	2	4	2	4	0	2	0	3	1	FL	I feel like horns serve cows some evolutionary function and suddenly removing them could cause social disruption
154	R_D6IBeyvrtj22o25	5	5	4	4.666666667	7	2	7	7	2	2	5	2	5	2	5	1	5	2	5	27	2	5	2	2	0	2	0	4	1	CA	It would reduce unnecessary pain and suffering for the cows and reduce labor costs (and indirectly milk costs)
437	R_DrfGXitkvu82x1v	2	4	2	2.666666667	5	2	5	7	6	2	3	2	5	2	5	2	2	2	5	28	1	3	4	3	0	1	0	3	1	CA	Hard to say. Depends on what status animals are given. However, considering that we kill them just so people can enjoy eating a burger in our modern day where every piece of beef ever consumed is a pure luxury, dehorning them whether genetically or not doesn't seem to be that bad.
219	R_1NysiLcZ0NuPINW	2	3	1	2	6	3	5	7	6	2	5	2	5	2	5	1	3	2	4	25	2	3	1	6	0	2	0	3	1	FL	It would streamline the process and eliminate the need to remove the horns. Additionally, it would prevent harm or injury to the young calves if they do not have horns in the first place.
367	R_7UHOq5IcN59GGUV	1	2	1	1.333333333	6	3	6	5	6	2	2	2	4	1	2	2	3	2	3	73	1	2	6	1	1	1	0	4	1	FL	they would be harmless as far as having horns and would not have to go thru with painful horn removal later
270	R_2VjQgM5zOIPSARa	2	3	1	2	7	1	7	7	7	1	4	2	5	2	5	2	4	2	4	69	2	3	6	1	1	3	0	5	1	CO	I think it would be a whole lot more easier on the cows if they are born hornless to begin with. Then they won't have to go through the dehorning process.
481	R_2WOtAzeZdQMcSLR	2	2	2	2	6	5	5	6	6	1	1	1	1	1	2	1	1	2	1	24	2	3	1	3	0	1	0	5	1	MO	This process could be alot less harmful to cows.
272	R_2dRXKglyHTmFeOk	1	3	1	1.666666667	1	6	4	1	3	2	3	2	1	2	4	2	1	2	4	30	1	5	4	5	0	2	0	5	1	IL	With genetically modifying animals, we don't truly know what kind of side effects may happen to the long term health of animal nor do we know what will happen to those that drink their milk or eat their meat. I think that the horns should be left alone but it seems that it's not an option.
181	R_Xum0SssmgLIcgLL	2	2	1	1.666666667	5	2	5	6	5	2	4	2	2	2	5	2	2	2	5	40	2	5	2	2	0	1	0	3	1	MI	It would keep the cows from being harmed.
201	R_xrLNi3Rk6Kttwhb	1	3	1	1.666666667	6	3	3	2	6	2	1	2	3	1	1	2	2	2	1	28	2	3	4	1	0	1	0	4	1	OR	It's hard to say that I think it would be a good thing but it seems the lesser of two evils. It seems horribly cruel to burn them off painfully without any medicine to help them. They're living creatures. It also seems questionable to genetically modify them -- what would that mean for the rest of their genetic makeup? Would they be safe for the general public still? Would their milk be different…
495	R_3GewvHsIEQmtnPK	4	4	1	3	4	3	4	1	7	2	5	2	5	2	5	1	3	2	5	49	2	6	1	1	0	3	1	5	1	WI	I suppose if one agrees with keeping cattle in captivity for human use in dairy and meat production (I do not), then genetically manipulating them to be hornless would be slightly less suffering for them during their short, miserable lives. If this method were done via natural breeding selection (taking hornless breeds and mating them with horned to finally obtain hornless) rather than some sort …
265	R_Xq9LCvlibWTgYNj	1	5	1	2.333333333	6	4	6	7	5	2	5	2	5	2	5	1	2	2	4	42	1	3	2	2	0	2	0	5	1	NV	So they wouldn't have to cause pain to the animal.
241	R_2TYl9gzAu0UWkRa	3	3	1	2.333333333	6	2	5	7	4	2	5	2	5	2	5	1	2	2	5	35	1	5	2	1	0	2	0	2	1	KY	If they're going to be raised for slaughter anyway, and if they are going to have their horns removed in a painful procedure, I think allowing them to be born without horns would be more humane to the animals. Then they will suffer through less pain during their lives. I don't see the harm in such a practice, assuming it is done with oversight.
414	R_3PEJSQ1f03V2EeD	1	2	1	1.333333333	5	5	5	4	4	2	3	2	2	2	4	2	3	2	2	60	2	3	3	1	0	2	0	5	1	CA	I think it might be an improvement IF there was plenty of scientific evidence to conclude that there is no other impact on the animal.
237	R_W6D7Ph5S9R0UQYp	1	2	1	1.333333333	5	4	5	5	5	2	2	2	4	2	5	2	4	2	5	30	2	3	6	4	1	3	0	3	1	PA	I feel it's good because of the fact that the cows would be spared from a painful horn removal. I am a little nervous about the unknown effects of messing with their DNA.
379	R_ApKA7U7XfoeaIfL	1	3	1	1.666666667	7	2	6	6	5	2	5	2	5	2	5	2	3	2	5	50	1	6	2	5	0	2	0	4	1	NM	It would be a very good thing because it would save the cows from having to experience a painful procedure.
276	R_3kdkVGciJbiCaGH	1	2	1	1.333333333	5	5	4	5	4	2	4	2	1	2	1	1	1	2	1	42	2	5	6	6	1	2	0	3	1	CO	I think that would be much better than cutting out the horns without pain medication. I do worry that genetically changing the cow could pose other threats that might outweigh the good, but it is worth testing. I do think this would be more humane.
219	R_SPiwRtWK8QQcsDf	1	2	1	1.333333333	7	2	6	7	4	2	5	2	5	2	5	2	5	2	5	49	2	3	2	4	0	2	0	3	1	AR	Ideally, it would be best not to take the horns off to begin with, but if it's happening anyway and it's painful, the more humane way to deal with it would be to use genetics to modify them. It is more humane than what's happening now.
539	R_3lYrWZUYIwsLO8u	1	3	1	1.666666667	2	7	2	3	5	2	3	2	4	2	4	2	1	2	4	33	2	6	3	4	1	1	0	4	1	TX	I would be concerned about the possible side effects of modifying horns. Animals should not be altered to make it easier for humans to manage. Humans should determine safer ways to handle these animals should they continue to be farmed for consumption.
373	R_3e3rIETgJGApGb1	1	4	1	2	3	7	4	1	6	2	4	1	2	2	5	2	4	2	4	26	2	5	4	2	1	2	1	5	1	OH	I don't think it is a good idea to mess with their gene like that! It would be nice for them to not suffer, but perhaps we should fight for law requirements as a necessity to removal. Or perhaps instead of trying to genetically modify the cows, we should put an emphasis on lab meat so these animals do not have to suffer any longer at the hands of humans.
222	R_eRKqWkBiT3k9eEh	1	2	1	1.333333333	6	1	1	6	5	2	3	2	3	2	5	2	3	1	3	31	2	5	2	4	0	1	0	4	1	CA	Sounds like manually removing the horns is a torturous process. It's much better to let the genetics take care of the issue in this case.
222	R_Uncls99IFyWa0kF	1	2	1	1.333333333	5	2	3	6	5	2	1	2	3	2	2	1	1	2	5	29	2	2	5	1	1	1	0	4	1	UT	While I am hesitant to condone playing with DNA modifications, it does sound like the modification would be better for both the cattle and those working with them
243	R_2rk0x15x4FvUNQx	1	3	1	1.666666667	5	4	4	6	6	2	2	2	3	2	3	2	3	2	2	29	2	6	2	5	1	2	0	4	2	A8	I think that animals are sentient beings that are capable of feeling pain and even in certain cases, semi-complex emotions. Certainly they must feel the pain when their horns are removed. It would therefore be a civilised and humane action to genetically modify the cows to be born hornless, to spare this them unnecessary pain.
194	R_2CIZ2dG4naxoA9Z	2	1	1	1.333333333	7	3	6	6	6	2	3	2	3	2	2	2	2	2	2	24	2	3	1	1	0	3	0	4	1	OK	If they are going to remove the horns when they are young in a very panful way then they might as well genetically modify them so they don't have to go through the pain,
289	R_2rruTNPW6FF6JAj	1	4	1	2	3	5	1	2	4	2	3	2	4	2	3	1	3	2	3	29	2	5	2	4	0	2	0	4	1	IL	Cows have come a long way and nature made them that way. It just doesn't seem like a good thing to permanently change their dna to remove a physical trait they're born with.
284	R_1OiP69rr3kaJtjM	1	3	1	1.666666667	4	6	3	6	4	2	5	2	4	2	5	1	3	2	5	38	1	3	2	2	0	2	0	3	1	CA	In itself the genetic modification of cattle poses no problems for me. The problem would be that the genetic line of cattle would be the property of the entity that designs and impliments the change.
225	R_ekvXeAoNGgT78kx	3	3	1	2.333333333	6	4	5	6	6	2	1	2	1	2	1	2	1	2	1	33	1	5	2	6	0	2	0	3	1	DC	In a perfect world, we would allow the animals to live as is, BUT if the options are burning calves at a young age or slowly developing them to simply not have horns, then I choose the latter.
148	R_1ltWCsWgArwLgjA	1	3	1	1.666666667	3	5	3	5	5	2	5	2	5	2	4	2	5	2	5	26	1	4	3	2	0	2	0	3	1	CT	It's better than ripping the horns off I suppose, but it is still a little messed up to fully breed a gene out of a living organism just to convenience farm workers.
213	R_1mq5QketV6e6vPs	1	4	1	2	1	4	2	4	6	2	5	2	5	2	5	1	5	2	5	36	1	5	1	3	0	1	0	3	1	OH	I think messing around with the genes of entire species could have some unexpected, bad, and unwanted consequences.
229	R_Om2FMhNZM0P1LAR	1	3	1	1.666666667	2	6	2	5	4	2	5	2	3	1	3	2	1	2	2	25	2	5	5	3	1	1	0	5	1	AZ	I think no matter what method they use removing horns from cows is wrong. Cows should not be farmed industrially, but rather on a smaller and more local scale. This is better for job growth, better for the environment, and more humane for the cows.
260	R_3dVUsbSAWcgzPv9	4	3	4	3.666666667	4	7	4	3	3	2	2	1	4	1	5	2	5	1	4	24	2	2	3	2	1	3	0	4	2	PA	I think its not good or bad because sometimes things can happen to genetically modified animals and we wouldn't want what could happen.
247	R_2ubS56vkmInXemJ	1	3	1	1.666666667	4	5	4	6	6	2	3	1	1	2	5	1	1	2	5	33	1	5	5	6	0	2	0	4	1	OR	I don't think it would be a bad idea. especially if their purpose s to provide milk. As long as it doesn't do anything to harm the milk or change the taste I'm all for safety
397	R_24dFSsO7YzInF6h	3	2	1	2	4	5	4	3	4	2	5	2	3	2	3	2	3	2	4	46	2	2	7	6	0	3	0	5	1	OK	There isn't anything said about side effects or if it could harm the cow or even kill them when this is done.
270	R_3UcWmVJu5OsZIIx	1	3	1	1.666666667	6	2	6	5	4	2	3	2	4	1	5	2	3	2	4	26	1	2	6	2	0	2	0	3	1	MI	It causes them less pain and would make the process easier overall.
448	R_28NB4BYzluoy7po	1	3	1	1.666666667	5	4	5	5	5	2	4	1	5	2	4	2	4	2	4	20	1	4	2	6	0	3	0	4	1	PA	If it would eliminate animal cruelty then I am all for it. Also, if it would decrease the chance of the cows hurting the farmer that is also positive.
200	R_1CHeX5XtqGwvyUB	1	2	1	1.333333333	5	3	6	7	7	2	1	2	3	2	3	2	2	2	4	32	2	6	5	5	0	2	0	3	1	IL	It is better than removing their horns with pain. I suppose an even better way to handle the situation would be to give the cows pain killers during the removal process.
239	R_cBn2b2CdOhL6qhH	1	2	1	1.333333333	7	1	7	7	7	2	2	2	4	2	4	2	1	2	1	39	2	4	4	5	0	3	0	4	5	NY	It would be a good thing so cows don't have to endure the pain of horn removal after birth.
675	R_2E4QnBGqVqvncwM	3	2	2	2.333333333	5	3	4	7	6	2	4	2	5	2	5	2	3	2	5	32	2	2	1	2	0	2	0	3	1	IN	I do not think they should do either really. They should find another way that would not hurt or change who/what they really are at all but if I have to pick the lesser of 2 evils I would have to go with the modification.In this way they would not have to go through all of that unnecessary pain.
275	R_TctUEtecIkT35ux	1	4	1	2	6	2	6	6	6	2	5	2	5	2	5	1	2	2	5	55	1	7	2	4	0	2	0	4	1	SC	Modifying cows to grow without horns sounds less painful than having them removed. Cattle don't need horns for protection in the dairy barn.
177	R_2vdGRHqvwDdCYKJ	3	5	1	3	7	2	6	7	6	2	5	2	5	2	5	1	5	2	5	47	1	5	2	6	0	2	0	3	3	MA	It would still accomplish what needed to be done for safety reasons, but without harm/pain to the animal.
240	R_1FzSUPYxcXQsXkA	1	3	1	1.666666667	6	2	6	6	6	2	2	2	4	2	4	1	1	2	3	39	2	2	5	5	1	3	0	3	1	TN	I think it would be good in the fact that not only does it make it safer for workers and other cows, but it would eliminate the painful process of the horn having to be removed after they are born.
138	R_2VQK4RviIiF65Ko	1	3	1	1.666666667	7	2	7	7	6	2	4	2	3	2	5	2	1	2	4	37	2	5	6	1	1	1	0	4	1	NY	Those animals would not have to suffer the painful procedure
281	R_3pfgOm270wqd6Xk	2	4	2	2.666666667	3	5	2	4	6	2	2	1	3	2	4	2	1	2	2	33	1	2	4	5	0	2	0	4	1	FL	I think it would slowly alter the evolution of the cow and possible make it less able to produce what it was originally intended to produce for us.
133	R_W22n1HTVD9tEP7z	1	4	1	2	7	1	7	7	6	2	5	2	5	2	5	1	3	2	5	31	2	5	2	4	0	2	0	5	1	AL	It would be much more humane and cause no pain.
265	R_23ToZesqeT0Vipz	2	4	2	2.666666667	7	1	7	7	7	2	5	2	1	2	1	1	1	2	1	30	2	4	5	4	1	1	0	5	1	TN	I think this would be a great alternative rather than making them go through the pain of having them removed. Personally I think it is cruel to remove their horns even though I understand the reasoning.
344	R_1Kl2rPx4FoReA2Y	1	2	1	1.333333333	4	5	4	2	3	2	3	2	2	2	3	1	3	2	3	35	1	5	4	1	1	2	0	3	1	HI	I am not necessarily for genetically modifying things but in this case I wouldn't necessarily have an issue with it. I dont see why they couldn't just sedate the cow with drugs in the first place instead.
226	R_2BlnOWThRYXXfjf	3	4	3	3.333333333	2	6	3	1	3	2	5	2	5	2	5	1	3	2	3	28	2	5	2	3	0	2	1	5	1	CA	I do not agree with genetically modifying animals or other organisms. Removing the horns from cows through this method could have risks that we are currently unaware of - we do not know how GMO
440	R_1JClizpS3kP8CYV	1	3	1	1.666666667	5	4	7	5	7	2	1	2	4	2	5	1	4	1	4	24	1	3	3	7	1	2	1	4	1	VA	I think meat consumption is cruel and needless (although I consume meat), but believe that if we were to make it even slightly less painful for the animals, it would be less ethically reprehensible. I think if we are going to eat meat, we should make it so the process is as least painful and as efficient and humane as possible. These animals are going to die anyway, so we may as well genetically …
453	R_2xxVJoSpCBEAXI4	4	4	1	3	3	6	3	4	3	2	5	2	5	2	5	2	3	1	4	24	1	5	2	3	1	2	0	4	1	DE	Maybe this would lead to abnormalities in cows due to the chemicals used. I don't mind genetically modified plants, but I think it's bad in animals because anything may go wrong.
458	R_1DCCYwNSdXokkW2	3	2	1	2	5	4	5	7	6	2	4	2	5	2	5	2	3	2	4	69	1	7	6	5	1	2	0	3	2	AL	Since most all dairy cows have their horns removed when they are young, it would seem logical to do it through genetics and save them the pain of horn removal. I have helped remove horns before, but I never saw where it inflicted pain on the animals.
707	R_3HGkAaMA5TCVJmu	1	3	2	2	7	2	7	7	7	2	4	2	5	2	5	2	5	2	5	30	1	3	1	6	0	2	0	5	1	WA	It would save cattle from pain from being de-horned.
268	R_71HDsay7XbMltQd	2	2	1	1.666666667	7	4	4	6	6	2	1	2	3	1	3	2	1	2	3	22	1	2	4	2	0	1	0	3	1	IL	It help the workers and the cow doesn't have to experience pain.
336	R_2VBCj0AbMO85c4s	1	3	1	1.666666667	6	4	4	4	5	2	1	2	4	2	4	1	2	2	3	33	1	4	3	1	0	2	0	4	1	FL	I think it is a good thing because it will cause less overall harm to the cattle.
202	R_24kCzIBogsoXewm	4	5	2	3.666666667	4	5	4	2	4	2	3	1	2	2	5	2	4	1	4	32	2	7	4	4	0	2	0	5	1	NY	I'm split on this decision. On one hand, factory conditions shouldn't be so bad that de-horning is necessary. Unfortunately, since horns pose such a threat to humans and other cattle, it goes to show that they are not being treated well. If we genetically modify them to be born hornless, people and other cows would be harmed less. But it doesn't change the root cause of the problem, which is that…
187	R_2cheLHSOeDZtFAg	1	2	1	1.333333333	3	6	3	2	3	2	2	2	4	2	4	2	1	2	1	32	2	3	2	3	0	1	0	4	1	WI	Not sure what the health implications of genetically modified beef would be.
610	R_2P0soZkMvKFOBuc	1	2	1	1.333333333	2	5	2	2	3	2	3	2	3	2	4	2	2	1	2	23	1	3	5	4	0	2	0	4	1	PA	It just isn't natural, I feel as if that's doing the work of evolution and it doesn't feel right in the sense that it should be something that humans should experiment with. I can understand when it comes to plants, but animals are conscious, and it doesn't feel morally right for me to support that.
297	R_Uc4XPOzya5w9rdD	2	3	1	2	6	2	5	6	5	2	5	2	5	2	5	1	4	2	5	34	1	3	3	4	0	1	0	5	1	IN	It would be great for the cows to not have to undergo that amount of pain anymore. I know some people might be scared about what it can do to the cows when they modify it, but I think it would be worth any risks.
175	R_26aJ6D3wSw8BcA3	2	4	2	2.666666667	7	2	7	6	5	2	5	2	5	2	5	1	3	2	4	27	1	4	4	2	1	1	0	3	3	7	Safer and less painful for everyone
562	R_1I5GrnFMlOaGhEk	1	3	1	1.666666667	7	2	5	7	3	1	2	2	5	2	5	2	2	2	1	26	1	5	2	6	0	1	1	4	5	WI	If adding a gene would save 80% of all dairy cows from being painfully de-horned I am all for it.
510	R_23VpGgVLkOpDmN5	1	4	1	2	7	1	7	7	4	2	5	2	5	2	5	2	1	2	5	68	1	8	1	1	0	1	0	5	5	FL	I hate to think about young cows having to go through the torture of having their horns removed without pain killers. On the other hand, I can see the benefit of the cows not having horns so as not to injure workers or other animals. Genetic modification of the cows seems like a good solution.
245	R_3KpVXxgGMUxsQkB	1	3	1	1.666666667	5	4	5	6	6	2	3	2	3	2	5	1	3	2	4	34	2	4	7	4	1	1	0	3	1	WV	If it doesn't hurt or change anything else about the cow, I see no reason it would be bad. It would also save the cows from unnecessary pain. It should be studied extensively before it becomes a regular practice, though.
259	R_2zo9jq8ynRPu6Fz	1	3	1	1.666666667	6	3	6	6	2	2	4	2	5	1	5	1	3	2	5	38	1	4	3	3	0	2	0	4	1		Genetically modifying the cows to be hornless means they don't have to go through the process of horn removal when they are young. This is beneficial for the cow as it doesn't have to go through the painfull horn removal process. It will also be beneficial to the farmer because he or she doesn't have to spend the time removing the horns.
258	R_2bUxQjMvmRkSE5T	4	4	1	3	6	6	7	2	2	2	5	2	5	2	5	2	5	2	5	74	1	5	7	5	1	3	0	5	5	CO	Would result in cost saving and no pain to the calf.
222	R_sqaIhOIxMamqPbb	1	1	1	1	4	7	3	4	6	2	1	1	1	2	1	1	1	1	1	30	2	4	1	1	0	1	0	2	1	NY	Genetic modification is bad, but cutting the cows is bad too.
217	R_2f3tbUUTejyAThx	2	4	1	2.333333333	6	2	5	6	4	2	4	2	4	2	5	1	4	2	5	52	1	3	2	1	0	1	0	2	1	OR	I think that it seems a fairly benign process as already other cows don't have horns. I think the practice would reduce cost and pain that the cow might experience.
350	R_siEDcTo55pUjouB	1	3	1	1.666666667	6	4	5	5	4	1	4	2	4	2	5	1	4	2	4	26	1	5	2	4	0	2	0	2	1	PA	less work for farmers (no need to remove the horn), less pain for cows
300	R_bDXsUL4klGTt5Qt	1	2	1	1.333333333	4	5	4	5	6	2	5	2	4	2	5	1	3	2	5	32	2	6	3	6	0	1	0	4	1	QC	I can see both sides of this argument. I think the process of removing horns is very barbaric and needs to be ended. So I can see how a good solution would be genetically changing cows so they no longer are born with horns (much how humans are increasingly born without wisdom teeth). Genetically modifying them would ensure this process happens much faster and is less random. If it would end the b…
258	R_1rJrsG1EnCGHOO2	3	2	1	2	4	1	4	6	7	2	5	2	5	2	5	2	3	2	5	35	1	6	2	6	0	2	0	3	1	LA	It's not natural, but being bred for food, it makes sense.
205	R_sCn2EwqeWaJAosV	2	3	1	2	7	4	7	6	6	2	3	2	4	2	5	1	3	2	5	19	1	2	5	5	1	2	0	4	1	GA	If the cows are born without horns to begin with, they won't have to experience the pain of having them removed at an early age.
493	R_3qF4j3MAjMF6cmn	1	2	1	1.333333333	6	2	5	7	4	2	4	2	5	2	5	2	2	2	5	26	1	3	3	2	0	3	0	3	1	AZ	Because that way the horns can be removed without the cow feeling pain.
421	R_1LnC5WmsLzVxCrZ	2	2	1	1.666666667	4	3	4	5	4	2	5	2	5	2	5	1	5	2	5	27	1	3	4	2	1	2	0	2	1	CA	who knows, maybe hornless cows taste better.
380	R_3CZAs6Cwg348D2r	1	3	1	1.666666667	7	6	7	6	6	2	4	2	2	2	5	2	2	2	2	36	2	3	7	2	1	3	0	5	2	TX	Its sounds like a good idea to me. I know they are animals, but i hate to see any living thing suffer. If there was a way to avoid the procedure of horn removal then i think its a good idea to do it.
209	R_1q9izhAfnTmZEAf	1	2	1	1.333333333	4	5	6	5	5	2	4	1	2	2	4	1	1	1	1	37	1	5	4	6	0	2	0	3	1	TX	Its a sad situation either way. I don't like knowing that cows experience pain having their horns removed and I don't like knowing that their genes would be modified. If I had to choose one way or the other I would support the gene modification
246	R_036AGpLr3whwuY1	1	3	1	1.666666667	5	4	5	6	6	2	5	2	5	2	5	1	1	2	3	25	1	5	4	6	0	1	0	3	1	OH	It would save many cows from the pain of having horns removed but I do not know if there would be any unintended consequences.
405	R_3HBrq8QivQTR225	1	2	1	1.333333333	2	6	3	1	4	2	3	2	2	2	5	2	4	2	1	31	2	6	2	1	0	3	0	5	1	MS	It would be a convenience for dairy workers, but I don't think it's safe to alter the genes of animals without understanding how it might effect them in the future.
672	R_1jThMdzRzYwEBO6	1	3	1	1.666666667	7	1	7	7	7	2	5	1	3	2	5	1	5	1	5	72	2	4	2	1	1	2	0	5	1	CA	Genetically modifying cows to be hornless would be a very good thing because it would rescue all young calves from undergoing the painful procedure of having their natural horns removed without pain-relief medication.
471	R_1ovWwJPNlqWOAxg	1	2	1	1.333333333	7	3	7	7	6	2	4	2	5	2	5	2	1	2	5	34	1	2	4	3	0	3	0	4	1	GA	Genetic modification sounds much more humane than horn removal.
279	R_RW94FNfUrfxX0WJ	2	3	1	2	4	1	4	5	6	2	5	2	5	2	5	2	3	2	5	28	2	6	3	6	1	2	0	3	1	LA	The cows won't hurt one another or workers, but then again it's modifying they way they were created naturally.
473	R_sZmN1eAzYGJ2jJv	1	3	1	1.666666667	3	5	3	3	2	2	2	2	4	2	5	1	3	1	4	35	1	5	2	3	0	1	0	3	1	TX	The process is unnatural. It is for the better but I just can't see cows without horns. Maybe we should keep the horns and be more mindful of the cows surroundings.
292	R_1qb8TjZfvAqrHC8	2	3	1	2	3	5	5	5	6	2	5	2	4	2	5	1	3	2	5	46	1	7	6	3	1	2	0	3	1	VA	I don't like this, but I am not certain what I really think. This strikes me as possibly worse than inflicting pain. I am generally skeptical of genetic modification because there is little way to test for unanticipated effects that involve interaction of multiple factors.
201	R_2PtHKiQb9UZuJ6I	2	5	2	3	7	2	7	7	6	1	2	2	5	2	5	1	1	2	5	23	1	5	4	1	0	1	0	4	1	KY	I don't see a downside. Cows no longer have to undergo a painful dehorning process, and the other cows and farm workers are safe. It seems like a win-win for everyone, except those people who are anti genetic modification.
330	R_viEq9WGOG82wBxv	1	4	1	2	5	3	6	6	5	2	3	2	5	2	5	2	5	2	5	42	1	2	2	3	0	1	0	5	1	IL	If it makes them deal with less pain that would be great
355	R_2romidDvplLsDt1	1	4	1	2	6	2	6	7	6	2	3	2	5	2	5	1	3	2	4	35	1	5	2	4	0	2	0	4	1	TN	I suppose it would be beneficial overall. I would want to see studies that prove that creating hornless cows genetically wouldn't shorten the lifespan of the cow or have any other unforeseen side effects. If this pans out where no harm is done to the cow by genetically making them hornless, then I see no harm in this.
231	R_2SwcoZNno5xSvi6	1	4	1	2	7	1	7	7	6	2	3	2	4	2	5	2	5	2	4	31	1	5	1	1	0	2	0	4	1	OK	I think genetically modifying cattle to be hornless is a win-win. This ensures cows wont have to needlessly endure pain at a young age so they have at least a slightly higher quality of life. I'm sure it also is cost effective so more profits for farmers/corporations and saves on expenses. Safer for those who handle the cattle as well.
745	R_22FjtVGPgEJi0lm	1	3	1	1.666666667	1	4	3	3	5	2	2	2	5	2	5	1	3	2	5	53	1	6	4	4	1	2	0	5	1	NY	While I see the danger to workers and other cattle, I feel it is inhumane and abusive in a sense. Even though genetically modifying them would potentially not cause any issues, like the brutality they face now. I just think it is wrong to modify an animal in this way, just to serve a human purpose really.
340	R_3KtAEXOOaISL49H	2	4	2	2.666666667	1	6	1	1	6	2	4	2	3	2	5	2	4	1	3	45	1	5	2	3	1	3	0	4	1	WV	I always think we should not show our supermacy over nature or natural things. I think it is not a good thing to generate hornless gene.
312	R_UtDgdCzgHMKeIil	1	4	1	2	7	1	7	7	6	2	5	2	5	2	5	1	5	2	5	70	1	6	6	6	1	2	0	4	1	AZ	It produces the desired result without producing pain to the cattle. Same result, less pain.
574	R_1LBbEo0P4dvrVDi	2	3	1	2	5	4	7	7	6	2	4	2	3	2	3	1	4	2	5	30	2	4	2	2	0	1	0	4	1	WA	The process for removing a cow's horns seems unnecessarily cruel. It would definitely be more ethical and safer for the cows if they just didn't have horns to begin with. While this sounds like a good idea, we can't know whether genetic modification might have any negative effects for the cows later on.
266	R_3fC7ddThwfnoO8d	2	3	2	2.333333333	5	3	5	6	5	2	4	2	5	2	5	2	3	2	4	49	1	5	4	4	0	3	0	3	1	IA	If having no horns is a requirement, then this is a more humane way to achieve that.
248	R_1kIxlsLTH2XAQCm	1	2	1	1.333333333	3	6	4	4	5	2	5	2	4	2	3	2	3	2	3	27	1	5	4	3	0	2	0	4	1	5	I would think it would be better not to do it since altering the genetic makeup of an animal could potentially damage the species in the long run. I think it would be better option to try to find a solution to lessen the pain during the horn removal process.
347	R_1OB6aAb3qLESJmd	2	3	1	2	1	7	2	1	1	2	3	1	5	2	3	1	3	2	3	29	2	5	2	2	0	1	0	2	2	ON	I am opposed to genetically engineering animals
280	R_3Pq9XvdDi8FVTMk	1	2	1	1.333333333	2	5	4	4	4	2	5	2	4	2	5	1	3	2	3	44	2	6	1	4	0	2	0	5	1	CA	I don't like the idea of modifying an animal to begin with. I am not a fan of horn removal at all. My first instinct would be to ask if there was something that could be done to not remove the horns in the first place, something humane and gentle that doesn't hurt the cow. If there was a way to do that, then I see no reason to start genetically modifying cattle.
764	R_20N9AAtOXoPBiH7	1	3	1	1.666666667	4	4	3	2	5	2	5	2	4	2	5	1	3	2	3	38	2	6	5	6	1	2	0	5	1	MD	I do not know. Using modified DNA to produce hornless cows seems like a good solution,however will the cow's milk or meat be fit for human consumption. What other alternatives are available is it possible to make it mandatory to give pain medicine to the calves.
164	R_27KgNV0hqBNeYks	1	3	1	1.666666667	6	4	5	4	4	2	1	2	1	2	1	1	1	1	1	30	1	4	2	3	0	1	0	3	1	NV	It is a painless alternative
498	R_6Pc7S0SJXNF51Ad	3	5	1	3	1	7	2	2	5	2	5	2	4	2	5	1	5	2	5	30	1	5	3	4	1	1	0	4	5	VA	I don't believe in denying the breed of its natural gift.Which is meant for protecting itself from predators.The are not wild unless threatened to be kllled.
326	R_1Iiuv37IhKpG1FG	2	4	1	2.333333333	2	6	2	2	2	2	2	2	2	2	4	1	2	1	3	41	1	4	5	3	1	2	0	4	1	TX	It's not cool to mess with that kind of stuff. 40% of all us citizens will be diagnosed with cancer at some point in their lives today. And expected to go up to over 60% in less than a decade. Many studies point to genetically modified foods to be a major cause in the huge upswing of cancer in the United States.
350	R_2zw5b0RssLWHH89	1	3	1	1.666666667	2	6	2	2	3	2	4	2	4	2	5	2	3	2	4	43	1	3	6	6	0	2	0	3	2	TX	Don't mess with nature.
307	R_Ap4rjK6DCfF5VVn	2	1	1	1.333333333	5	5	5	4	4	2	5	2	4	2	3	2	3	2	2	43	2	2	4	4	0	3	0	4	2	NH	If they are going to remove them anyway and cause pain then yes its a good idea. If they are not sure if they will eventually remove them then I say no. Only if it a definate thing that they re going to be removed do I agree with it.
261	R_1llAmaCgN9cGoO1	1	4	1	2	5	4	6	3	6	2	2	1	3	2	5	2	1	2	4	54	2	5	3	2	0	2	0	4	1	WA	I'm torn, because I don't like genetic modifications, but I also don't like the idea of these cows having to go through what they do now.
338	R_3sihfELDeLvDTQ5	1	3	1	1.666666667	7	1	5	6	5	2	4	2	5	2	5	2	4	2	5	41	2	6	5	7	1	2	0	5	1	VA	I think it would be a great thing, because it is important and would help the cows avoid unnecessary pain. I think we should definitely do this!
330	R_4OreQzVqpCzDClH	2	4	1	2.333333333	4	3	3	2	3	2	4	1	5	2	5	1	2	2	5	22	2	3	3	5	0	2	0	4	1	NY	Modifying cows to be hornless would be a benefit to the farmers safety with their current cow handing strategies, but genetically modifying animals meant for product consumption poses risks to our own DNA that we have not foreseen or yet understood.
414	R_qWTRfvh7zzDOFc5	2	3	1	2	6	4	6	6	5	2	5	2	5	2	4	2	2	2	4	26	2	5	2	1	0	2	0	4	1	CA	If it is a practice that is not going away, I rather know they are genetically modified to be born without them, than know they cause them pain regardless and remove them. Since I don't know too much about this topic, my concern would be if there are any negative consequences of the genetic modifying.
398	R_2SAgfpsC95uNb7T	3	5	1	3	7	4	7	7	3	1	3	2	2	2	5	2	2	2	3	28	2	3	6	5	1	3	0	5	2	NC	This option would be painless for the cows, versus basically torturing young calves to have the horns removed. As long as it has been tested & there are no other side effects that could harm the cows or threaten their health, then I certainly find the genetically modifying cattle option way more favorable versus burning or cutting out the horn growing tissue.
727	R_33cWY8dbGJDlabb	2	5	1	2.666666667	1	7	1	1	1	2	3	1	3	1	5	1	5	2	1	68	1	4	2	2	1	1	1	5	1	WA	There is a lot we don't know about the long term effects of genetic engineering. Something that crosses species barriers which would never occur in nature should not be fooled with.
346	R_3gMaMSHjnoSMGsy	1	3	1	1.666666667	3	5	3	2	2	2	4	2	4	2	5	2	4	2	4	40	1	5	4	6	0	2	0	5	1	CA	I don't think we know the long term effects of gene modification. Still too many unanswered questions.
180	R_31hhWY5QPjxqRBU	2	3	2	2.333333333	5	5	6	6	6	2	5	2	4	2	4	2	4	2	4	36	2	6	2	5	0	2	0	5	1	FL	It would be good for the cows to not have to have them removed at a young age.
483	R_2BlYSrkWNU0Ftvv	2	4	2	2.666666667	6	2	6	6	6	2	4	2	5	2	5	1	2	1	2	42	1	6	3	7	0	2	1	5	2	NY	It sound extremely inhumane to put the cows through so much pain without even administering a drug. It is therefore better for the cows to just not be born with the horns and have to endure the pain.
516	R_3m3mrAuOn8lsXa1	1	3	1	1.666666667	3	6	5	3	5	2	5	2	5	2	5	2	5	2	5	35	1	5	2	6	0	2	0	2	1	SC	Messing with things we don't fully understand has grave consequences. Since we are consuming their meat, we have to fully understand of its effect until implementing the change.
265	R_3q9BO6f9hRWNQRe	1	5	1	2.333333333	7	1	7	7	6	2	5	2	5	2	5	1	5	2	5	24	1	4	4	1	1	1	0	5	1	AZ	It will save the cows from having their horns removed painfully and it will keep the workers save from any angry cows
659	R_122RiiWgbbot3ap	1	2	1	1.333333333	5	6	5	5	5	2	2	1	1	2	5	1	1	2	1	33	2	6	2	5	0	1	0	4	1	MA	I'm not particularly bothered about introducing a hornless gene, and am glad that it avoids the painful horn-removing process. However, when it comes to gene manipulation I worry that there are a lot of unknowns that could come from trying to modify just one element of an animal or plant. I think the systems are far too complex to simply 'add-in' desirable traits and 'delete' undesirable traits.
807	R_3fDwZawYaD4YIoX	1	3	1	1.666666667	7	2	7	7	6	2	5	2	5	2	5	2	3	2	5	25	1	5	4	4	1	2	0	5	1	MS	Anything that removes the pain from the cattle is a positive thing.
215	R_Z93os9UsKFfcKM9	1	5	1	2.333333333	1	7	1	1	2	2	4	1	5	1	2	1	5	2	5	54	2	5	1	1	0	2	0	4	3	OR	interfering with nature yields catastrophe
512	R_2V9MonGS5iv64fv	1	2	1	1.333333333	3	5	4	3	3	1	2	2	5	1	3	1	4	1	2	29	2	3	5	3	1	1	0	2	1	CA	They were made that way so they should be born with horns. Why not separate the cows if they are a danger to others. I feel it is inhuman to cut off their horns especially if they are in pain with no drugs to help it. If the horns are a danger to workers why not come up with an alternative way to deal with them.
443	R_1N5F71xSiiglHoZ	1	4	1	2	2	7	2	1	3	2	5	1	1	2	5	2	4	1	4	51	2	4	2	3	0	2	1	5	1	WA	I would think that modifying the horn gene would also somehow modify other genes that would involve horn like material, like their hooves. I don't know for certain, but if it effected their feet, that would be a potentially very painful thing. And maybe it would also effect other hard materials in their bodies like their skeletal structure. Although I do not like the idea that they remove the hor…
410	R_1kNzXg6m60K7ZLQ	1	2	1	1.333333333	7	2	7	5	6	2	1	2	1	1	4	2	1	2	1	29	1	4	5	5	0	2	0	2	1	GA	It would be easier and pain free
263	R_Xnxt61m1oZP0Yud	2	3	1	2	6	4	6	6	5	2	2	2	4	2	5	2	3	2	5	27	1	5	2	4	0	2	0	3	1	AR	If the cattle farmers are determined to remove horns from their stock in order to do their jobs properly and produce their necessary products, then I find that genetic modification would at least be more humane for the animals produced with the modifications than the current painful horn removals.
185	R_BDMezNfgzply5CF	1	2	1	1.333333333	2	7	1	1	4	2	3	2	5	2	2	1	3	2	3	35	1	6	1	3	0	2	0	3	1	CA	Don't know the long term effects of modifying genome on cow health and quality of meat
895	R_AgkM4qHEAgkW1sl	1	2	1	1.333333333	5	2	5	4	6	2	3	2	5	2	3	2	4	1	3	49	2	2	5	3	0	3	0	5	1	NY	If they need to have their horns removed for safety reasons than this seems to be the best way for the cattle.
190	R_3Rt0WlO5B5qoAp4	2	3	2	2.333333333	5	5	5	5	5	1	3	2	3	2	4	2	3	2	4	28	2	5	2	5	0	1	0	4	1	CA	It's a lot better than forcing cows to go through a painful horn removal procedure with no pain killer
797	R_2w6ObGqdKHtHDmu	1	1	1	1	6	4	6	6	6	2	1	2	1	2	1	2	1	1	1	43	1	4	5	6	0	1	0	4	2	PA	If the cattle do not have horns to start with, then they would not have to go thru the pain of having them removed.
998	R_3n6JSuQflykx6kH	1	2	1	1.333333333	5	3	4	6	3	2	5	2	5	2	5	1	4	2	5	54	2	3	2	1	0	2	0	4	1	FL	Some things about engineering cows to not have horns would be good, especially for the people working with them. Some things would be bad for the cows. Since there aren't many (any?) in the wild anymore, it would probably work out to better for the cows and humans that work with them. And, you never know, but there is always a possibility of unintended consequences somewhere down the road.
345	R_z8djJuXc3AmOMmJ	1	2	1	1.333333333	7	1	5	7	4	2	2	2	5	1	4	2	2	2	4	26	1	5	5	4	0	2	0	4	1	CA	There are no downsides but it would help the cattle by sparing them pain
247	R_eFYib1gmWjcOeZ3	3	5	1	3	1	7	1	1	6	2	3	2	1	2	4	1	4	2	4	22	2	4	1	1	1	1	1	5	5	WA	We don't know the other health impacts of this practice and probably negatively affects the cow.
259	R_Rqz0Ml9fygvDKZr	3	3	1	2.333333333	6	6	5	6	7	2	5	2	5	2	5	1	4	2	3	25	1	5	4	5	0	2	0	4	1	MD	If this is only use for cattle kept on farms and away from nature I am ok with this. If they are looking to fill the world with hornless animals that are sometimes used for cattle, I am against it because they would need the horns to defend themselves in the wild.
961	R_3FRlboFUc5ilsIS	1	4	1	2	6	5	5	5	4	2	4	2	5	2	4	2	2	2	2	58	2	5	2	4	0	2	0	5	1	NJ	In an ideal world, we would leave the cows and their horns alone, period. But if that won't happen, and the alternative is to have young cows subjected to to the barbarity of removing their horns painfully and without pain killing drugs, we should just breed them hornless.
229	R_UtZNVeTwqT35XUJ	2	3	1	2	7	3	5	7	6	2	2	2	5	2	4	2	1	2	2	27	2	2	3	3	0	2	0	4	1	VA	It seems as if they are going to make them hornless one way or another so i would prefer the cows to be genetically modified to be that was as opposed to getting them burned off in an excruciating process
141	R_32PVXvZPdwhHM1j	1	4	1	2	4	4	4	4	4	2	5	2	5	2	5	1	5	2	5	37	1	3	2	6	1	2	0	3	2	OH	Modification of genes may or may not have unintended consequences without thorough testing.
165	R_1M4aO6kgpA3h7tg	1	4	1	2	5	2	5	6	5	2	4	2	5	2	5	2	4	2	5	32	1	5	4	5	0	1	0	2	1	HI	It would reduce the pain the cows experience. As long as the modification doesn't have any other side effects there shouldn't be any other issues.
252	R_1lzQwxAhqat9aEL	2	4	1	2.333333333	6	2	6	6	7	2	5	2	5	2	3	2	4	2	3	27	2	5	2	3	0	1	0	5	5	NJ	Ideally they could be left alone in their natural state but if farmers insist that the cattle must be hornless then I would rather them not have them that having them painfully removed.
473	R_2EA9NW345CHPb1s	1	3	1	1.666666667	7	4	7	4	4	1	3	1	1	2	1	1	1	1	5	54	2	5	4	1	0	1	1	5	1	PA	They are not given any pain medication when the inhumane procedure is being done.
245	R_5vCyJK9NqXtfe4F	1	3	1	1.666666667	6	4	5	6	5	2	5	2	5	2	5	2	3	2	4	22	1	3	6	1	0	1	0	3	1	NC	If humans are going to remove horns from cattle, then it would be best to do it in a way that is most humane to the animal. Genetically preventing them from growing in the first place is much better than the alternative.
476	R_32RuELC8dz2knmL	1	2	1	1.333333333	1	7	1	2	4	2	2	2	1	1	1	1	1	2	1	32	2	3	4	3	1	1	0	4	1	IN	It is not natural. The main reason for doing this is to benefit humans.
169	R_xhYHZIzQ4aAK8nf	1	4	1	2	6	3	6	6	5	2	4	2	4	2	5	1	4	2	5	32	1	5	2	1	0	2	0	3	1	CA	It would prevent the suffering the cows have to go through.
317	R_RxdpKxT0P3FrnMZ	2	5	2	3	2	5	4	4	5	1	5	1	4	2	5	1	5	2	3	57	1	3	5	3	0	1	0	4	1	CA	The horns could be part of the milk production and has different nutrition.
173	R_43pAxvZGzlYuJjj	1	4	1	2	4	6	2	2	4	2	5	2	5	2	5	2	5	2	5	57	2	2	1	6	1	2	0	5	1	IL	I think it would make work easier for the farmhand, but I'm not sure in the long run it's good for the cattle. Nature gave them horns for a reason.
295	R_0pMTeV0LLASUgnv	1	3	1	1.666666667	6	3	5	5	5	2	5	2	4	2	5	2	4	2	5	42	2	5	5	2	0	1	0	5	1	MS	I think it would be better if they didn't have to go through the pain of having them removed. This would fix that issue.
211	R_2eVW3s52t5wGelt	1	2	1	1.333333333	1	7	4	1	4	2	5	1	5	1	3	2	5	2	5	50	1	5	4	1	0	1	0	4	1	MA	It is not good to fool with mother nature.
